# Supplementary material for: Preserving a qubit during state-destroying operations on an adjacent qubit at a few micrometers distance
Source: Nat Commun. 2024 Aug 3;15:6575. doi: 10.1038/s41467-024-50864-2 (PMC11298003; doi:10.1038/s41467-024-50864-2)
Supplement: Supplementary file 3 — Source Data [file 41467_2024_50864_MOESM3_ESM.zip]

Archive with 47 entries (34 files):
- source_data/
- source_data/figure_1c/
- source_data/figure_1c/figure_1c.ipynb
- source_data/figure_1c/figure_1c.svg
- source_data/figure_1c/figure_1c_data.csv
- source_data/figure_2a/
- source_data/figure_2a/.ipynb_checkpoints/
- source_data/figure_2a/.ipynb_checkpoints/figure_2a-checkpoint.ipynb
- source_data/figure_2a/figure_2a.csv
- source_data/figure_2a/figure_2a.ipynb
- source_data/figure_2a/figure_2a.svg
- source_data/figure_2b/
- source_data/figure_2b/.ipynb_checkpoints/
- source_data/figure_2b/.ipynb_checkpoints/figure_2b-checkpoint.ipynb
- source_data/figure_2b/figure_2b.csv
- source_data/figure_2b/figure_2b.ipynb
- source_data/figure_2b/figure_2b.svg
- source_data/figure_3b/
- source_data/figure_3b/figure_3b.ipynb
- source_data/figure_3b/figure_3b_1.csv
- source_data/figure_3b/figure_3b_1.svg
- source_data/figure_3b/figure_3b_2.csv
- source_data/figure_3b/figure_3b_2_plot.svg
- source_data/figure_3c/
- source_data/figure_3c/figure_3c.csv
- source_data/figure_3c/figure_3c.ipynb
- source_data/figure_3c/figure_3c.svg
- source_data/figure_4a/
- source_data/figure_4a/figure_4a.csv
- source_data/figure_4a/figure_4a.ipynb
- source_data/figure_4a/figure_4a.svg
- source_data/figure_4b/
- source_data/figure_4b/figure_4b.csv
- source_data/figure_4b/figure_4b.ipynb
- source_data/figure_4b/figure_4b.svg
- source_data/figure_4c/
- source_data/figure_4c/figure_4c.csv
- source_data/figure_4c/figure_4c.ipynb
- source_data/figure_4c/figure_4c.svg
- source_data/figure_4d/
- source_data/figure_4d/figure_4d.csv
- source_data/figure_4d/figure_4d.ipynb
- source_data/figure_4d/figure_4d.svg
- source_data/figure_4e/
- source_data/figure_4e/figure_4e.csv
- source_data/figure_4e/figure_4e.ipynb
- source_data/figure_4e/figure_4e.svg
