# Supplementary material for: Preserving a qubit during state-destroying operations on an adjacent qubit at a few micrometers distance
Source: Nat Commun. 2024 Aug 3;15:6575. doi: 10.1038/s41467-024-50864-2 (PMC11298003; doi:10.1038/s41467-024-50864-2)
Supplement: Supplementary file 3 — Source Data [file 41467_2024_50864_MOESM3_ESM.zip › source_data/figure_1c/figure_1c.ipynb]

# %% [code]
import matplotlib.pyplot as plt
import numpy as np
import pandas as pd

# Load the data from the CSV file
df = pd.read_csv('figure_1c_data.csv')

s_params = df['s_params'].values
pac_det_lim_max = df['pac_det_lim_max'].values
pac_det_lim_min = df['pac_det_lim_min'].values
pac_opt_lim_max = df['pac_opt_lim_max'].values
pac_opt_lim_min = df['pac_opt_lim_min'].values

# Plotting code
fig, axes = plt.subplots(1, 1, figsize=(70/25.54, 45/25.54), dpi=600, sharex=True)

fontsize = 6
plt.rcParams.update({'font.size': fontsize})
markersize = 2
linewidth = 0.5
plt.rcParams['svg.fonttype'] = 'none'

plt.rcParams['font.family'] = 'sans-serif'
plt.rcParams["font.sans-serif"] = ["Arial"]
plt.rcParams['svg.fonttype'] = 'none'

plt.fill_between(s_params, pac_det_lim_max, pac_det_lim_min, color='k', alpha=0.2, linewidth=linewidth)
plt.fill_between(s_params, pac_opt_lim_max, pac_opt_lim_min, color='r', alpha=0.2, linewidth=linewidth)

plt.loglog(s_params, np.array(pac_det_lim_max), label='Detection (11$\mu$s)', color='k', linewidth=linewidth)
plt.loglog(s_params, np.array(pac_opt_lim_min), label='State reset', color='r', linewidth=linewidth, ls='--')
axes.minorticks_on()

plt.axvspan(3E-5, 1E-4, linewidth=linewidth, color='blue', alpha=0.13, capstyle='butt')

plt.xticks([10**i for i in range(-6, -1)])
plt.yticks([10**i for i in range(-5, 0)])
plt.minorticks_on()

plt.xlabel('Intensity crosstalk ($I_X$)', labelpad=0.5)
plt.ylabel('$P_{AQM}$(ion-1)', labelpad=0.5)
plt.legend(loc=(0, 1), facecolor='white', framealpha=1, handlelength=1)
#plt.grid()
#plt.axis('equal')
plt.savefig('figure_1c.svg')


# %% [code]
