# Supplementary material for: Preserving a qubit during state-destroying operations on an adjacent qubit at a few micrometers distance
Source: Nat Commun. 2024 Aug 3;15:6575. doi: 10.1038/s41467-024-50864-2 (PMC11298003; doi:10.1038/s41467-024-50864-2)
Supplement: Supplementary file 3 — Source Data [file 41467_2024_50864_MOESM3_ESM.zip › source_data/figure_1c/figure_1c_data.csv]

s_params	pac_det_lim_max	pac_det_lim_min	pac_opt_lim_max	pac_opt_lim_min
1e-06	0.0002649296241713506	2.505761680127172e-05	2.705649130274601e-05	1.7149417442019477e-05
1.0974987654930568e-06	0.0002673698428788951	2.7501017537789885e-05	2.776222092792935e-05	1.785554804456524e-05
1.204503540258781e-06	0.00027004939832242503	3.0181829368425284e-05	2.8537185216004346e-05	1.8630523475948735e-05
1.3219411484660288e-06	0.00027299320162710305	3.312433955671157e-05	2.938770656535361e-05	1.948105707827441e-05
1.4508287784959403e-06	0.00027621659500254303	3.634650817030405e-05	3.032115148604575e-05	2.0414515477851225e-05
1.592282793341094e-06	0.0002797634615889777	3.9898647883007676e-05	3.1345604662225135e-05	2.1438983438093473e-05
1.747528400007683e-06	0.000283650707648464	4.378808594995842e-05	3.246993898364803e-05	2.2563334004077618e-05
1.917910261672489e-06	0.0002879183729036505	4.805899918669532e-05	3.370389244050642e-05	2.3797305229833476e-05
2.104904144512022e-06	0.0002926000798538775	5.274278387723541e-05	3.5058152262679165e-05	2.5151584591487364e-05
2.310129700083158e-06	0.00029773901382679213	5.788489063629498e-05	3.654444767486886e-05	2.6637902549087045e-05
2.5353644939701112e-06	0.0003033794015157021	6.352877790860578e-05	3.817565134023315e-05	2.8269131678304582e-05
2.782559402207126e-06	0.0003095700311347427	6.972117840720049e-05	3.9965890887616595e-05	3.0059394009684937e-05
3.0538555088334123e-06	0.00031636673246970837	7.651835040667354e-05	4.193067126989636e-05	3.2024202701541604e-05
3.3516026509388406e-06	0.0003238256246047566	8.397680219418557e-05	4.408700868974158e-05	3.418057132198449e-05
3.6783797718286343e-06	0.00033200890138918027	9.21679358477645e-05	4.6453578714134025e-05	3.6547175462309234e-05
4.037017258596558e-06	0.00034098936800630586	0.00010115170084590286	4.905087666118302e-05	3.914451113662398e-05
4.430621457583877e-06	0.0003508441097530568	0.00011101473764829617	5.1901397235321056e-05	4.199507253954682e-05
4.862601580065354e-06	0.00036166261144732204	0.0001218351530063444	5.502982610039453e-05	4.5123546573377915e-05
5.336699231206313e-06	0.0003735338183449288	0.00013371013628182826	5.846306833712234e-05	4.8557026531614866e-05
5.857020818056673e-06	0.0003865613260051193	0.00014674698838357259	6.223142237871127e-05	5.2325246786333324e-05
6.4280731172843194e-06	0.0004008605682873645	0.0001610548567191339	6.636695366069034e-05	5.64608400731581e-05
7.0548023107186455e-06	0.0004165488682843499	0.0001767541852061294	7.090567039613749e-05	6.0999766342884065e-05
7.742636826811277e-06	0.00043377626494711663	0.00019398386790669964	7.588686936577105e-05	6.59808906932069e-05
8.497534359086437e-06	0.0004526801825265325	0.00021289366950671962	8.13536874303411e-05	7.144778759138326e-05
9.3260334688322e-06	0.00047342415540707616	0.00023364903332612208	8.735346342292338e-05	7.744765011630239e-05
1.023531021899027e-05	0.000496182720905125	0.0002564232126029964	9.393814980285242e-05	8.403243144838868e-05
1.1233240329780266e-05	0.0005211645491808303	0.0002814103091263176	0.00010116476227728377	9.125914821805914e-05
1.2328467394420658e-05	0.000548582410945242	0.0003088394273693673	0.00010909587306107138	9.919037351635573e-05
1.3530477745798076e-05	0.0005786698297260973	0.00033895042120857255	0.00011780015187445869	0.00010789477784667323
1.4849682622544636e-05	0.0006116930091949468	0.0003719782485522849	0.00012735296019994458	0.00011744772386512725
1.6297508346206434e-05	0.0006479201068938512	0.000408234699306842	0.00013783700224445639	0.00012793191738802445
1.788649529057435e-05	0.0006876966687059394	0.0004480151262473697	0.00014934304162561585	0.0001394381158131841
1.9630406500402726e-05	0.0007313271904183516	0.0004916753366123183	0.00016197068367329592	0.00015206594680328145
2.1544346900318867e-05	0.0007792204262706548	0.00053958243936858	0.00017582923768899583	0.0001659247007891329
2.3644894126454072e-05	0.0008317847473298112	0.0005921638069334989	0.00019103871227788005	0.00018113434484856583
2.5950242113997373e-05	0.0008894515334192388	0.0006498725745691658	0.00020773059689827011	0.00019782652122968258
2.8480358684358048e-05	0.0009527495232264371	0.0007131887277689319	0.0002260495106778393	0.0002161457179989945
3.1257158496882356e-05	0.001022192831214186	0.0007826673399130568	0.00024615393125049234	0.00023625040819641452
3.4304692863149194e-05	0.0010983990918508324	0.000858925390855747	0.0002682178276544045	0.000258314626645606
3.7649358067924715e-05	0.0011820243765717775	0.000942582214191634	0.0002924321130065577	0.00028252926286398417
4.1320124001153344e-05	0.0012738014920339324	0.0010344030709206198	0.0003190062745712652	0.00030910381139481746
4.534878508128582e-05	0.0013744938450916955	0.0011351398185616146	0.0003481702151338917	0.0003382681635319962
4.977023564332114e-05	0.0014849944008260563	0.0012456826785670616	0.0003801761653361435	0.0003702745794720297
5.462277217684337e-05	0.0016062243785552877	0.0013669777581006848	0.00041530094125086237	0.0004053999176732992
5.994842503189409e-05	0.001739254954249203	0.0015000593513753158	0.0004538482690189527	0.00044394774226630407
6.579332246575683e-05	0.0018852087122094296	0.0016460884131093145	0.000496151363728492	0.0004862514923524852
7.220809018385471e-05	0.002045349445653488	0.001806295945059544	0.0005425760586025286	0.0005326769095775896
7.924828983539186e-05	0.002221055174688291	0.001982071985033196	0.0005935234591196714	0.0005836249638060398
8.697490026177834e-05	0.0024138153542524465	0.0021749217154956035	0.0006494338143434586	0.0006395361076571016
9.545484566618347e-05	0.002625284439489617	0.0023864887881520636	0.0007107901007749051	0.0007008932829091208
0.00010476157527896651	0.002857267701947497	0.0026185854299822786	0.0007781221627667367	0.0007682262321317967
0.00011497569953977369	0.0031117637046970126	0.002873198746675909	0.000852011347755588	0.0008421169140852003
0.0001261856883066021	0.00339092971188637	0.003152489793192159	0.0009330958676740941	0.0009232022541262319
0.00013848863713938732	0.003697126088630265	0.003458835068780086	0.0010220747384679374	0.0010121824176754224
0.00015199110829529347	0.004032986001136996	0.003794840023809143	0.001119715674549382	0.0011098247533191108
0.0001668100537200059	0.004401328339573518	0.004163356955630526	0.0012268603179799165	0.001216971097431907
0.00018307382802953696	0.0048052838530624475	0.004567496487789424	0.0013444324857520007	0.0013345448055931408
0.00020092330025650479	0.0052482685581121125	0.005010685326899522	0.0014734444287769488	0.0014635586046353177
0.00022051307399030456	0.00573400931033774	0.005496641563792148	0.001615006944942099	0.0016051234072175236
0.00024201282647943835	0.006266593316014202	0.006029459988409647	0.0017703379549823817	0.0017604564160826897
0.00026560877829466864	0.0068504396246037436	0.006613596054031112	0.001940773040658872	0.0019308939797058056
0.00029150530628251786	0.00749047265228131	0.007253919030171807	0.002127776548759841	0.002117900169173903
0.00031992671377973844	0.00819198194397186	0.007955750144345353	0.00233295392548194	0.002323080501770325
0.0003511191734215135	0.008960800802318314	0.008724915756926355	0.0025580651003541677	0.002548194920253821
0.00038535285937105315	0.009803246918859143	0.009567754085923252	0.002805039123684905	0.002795172547988223
0.0004229242874389499	0.01072622306958737	0.010491157482847902	0.0030759903494522733	0.003066127638447158
0.0004641588833612782	0.011737288562907233	0.011502685537350676	0.0033732354819835386	0.0033633770532842666
0.000509413801481638	0.012844614217769612	0.012610528053470516	0.003699312998628801	0.0036894593103491413
0.0005590810182512228	0.014057145298319362	0.013823609644687318	0.00405700379033147	0.004047155224450316
0.0006135907273413176	0.015384539599141211	0.015151628565479358	0.004449353230779884	0.004439510311367689
0.0006734150657750829	0.01683736568046268	0.016605118758425963	0.004879697725779897	0.004869862337570918
0.0007390722033525783	0.01842701402860536	0.018195496296450564	0.005351687912815817	0.00534185705526391
0.0008111308307896872	0.020165861874729574	0.019935152299329184	0.005869320867332495	0.005859498410412667
0.0008902150854450393	0.022067288826115083	0.021837457304886843	0.006436970542968878	0.006427156260700229
0.0009770099572992256	0.02414574910653533	0.023916884416754325	0.007059421491504514	0.007049616174337081
0.0010722672220103242	0.02641682623519237	0.026189014545289102	0.0077419063192208926	0.007732110657579061
0.0011768119524349992	0.02889728881589404	0.028670633093749398	0.00849014527260239	0.008480360634892659
0.001291549665014884	0.03160514528513836	0.031379746816719734	0.009310389518253914	0.00930061661259185
0.0014174741629268063	0.034559690852454805	0.03433566597541138	0.01020946761179553	0.010199707599891972
0.0015556761439304723	0.03778150942512082	0.037558980808281794	0.0111948347635481	0.011185088928129083
0.0017073526474706922	0.04129253964092061	0.041071662811554055	0.012274627091006574	0.012264896624502475
0.001873817422860385	0.045116069606482845	0.04489699142370274	0.01345771685343533	0.013448003602856029
0.0020565123083486534	0.04927667802235103	0.04905955050062294	0.014753776270196362	0.014744081635684858
0.0022570197196339213	0.05380020274786235	0.05358519890039626	0.016173339335355696	0.016163665117795767
0.0024770763559917113	0.058713667935675784	0.05850097833952084	0.01772787067994075	0.01771821879429014
0.0027185882427329428	0.06404514546218631	0.06383498322582826	0.01942983801686582	0.019420210568371288
0.0029836472402833404	0.06982354623039522	0.06961612693115282	0.021292786650473294	0.021283185939829252
0.0032745491628777316	0.0760784122780217	0.07587396958714254	0.023331417654336994	0.023321846186918904
0.0035938136638046293	0.082839527510983	0.08263831998051452	0.025561668068524446	0.02555212857483835
0.00394420605943766	0.09013656744970322	0.08993885597240392	0.028000794035274668	0.027991289484325055
0.004328761281083062	0.09799848246534038	0.0978045769632937	0.03066745193955933	0.03065798557244903
0.0047508101621027985	0.10645294751846912	0.10626313443515267	0.03358178278006951	0.0335723581601004
0.00521400828799969	0.11552545692593652	0.11534007374332111	0.036765491545579065	0.036756112367139826
0.00572236765935022	0.12523846017189166	0.12505785440951567	0.04024192521463399	0.040232595620358746
0.00628029144183426	0.13561021448016575	0.1354347120531626	0.04403614114740173	0.04402686570568659
0.006892612104349702	0.14665341056226122	0.14648342560599426	0.048174970509350934	0.04816575409107582
0.007564633275546291	0.15837377148202147	0.1582096714345106	0.05268706609530338	0.05267791390214793
0.008302175681319753	0.17076830385010655	0.17061047005262042	0.05760293428532115	0.05759385194544653
0.009111627561154896	0.18382338766172546	0.18367223172402114	0.06295494698038973	0.06294594058098002
0.01	0.19751284170098804	0.19736876473726306	0.06877732500754696	0.0687684011300409
