# Supplementary material for: Preserving a qubit during state-destroying operations on an adjacent qubit at a few micrometers distance
Source: Nat Commun. 2024 Aug 3;15:6575. doi: 10.1038/s41467-024-50864-2 (PMC11298003; doi:10.1038/s41467-024-50864-2)
Supplement: Supplementary file 3 — Source Data [file 41467_2024_50864_MOESM3_ESM.zip › source_data/figure_2a/figure_2a.csv]

data_x	data_y	data_y_err	sim_x	sim_y	xlims
10.0	0.6316279069767442	0.04943452530422831	10.865810968494749	0.6984295894666154	[0.0, 220.0]
20.0	0.4591335417597141	0.04138054220640564	11.771295215869312	0.6720802538661584	[1305.5, 1525.5]
30.0	0.15855421686746987	0.02256403086248092	12.676779463243875	0.6451893051096683	[2611.0, 2831.0]
40.0	0.053097345132743355	0.007045286065082077	13.582263710618436	0.6178446716108563	[3916.5, 4136.5]
50.0	0.16297786720321933	0.023580488396790226	14.487747957993	0.5901356934542673	[5222.0, 5442.0]
60.0	0.30952380952380953	0.03579272759900925	15.393232205367562	0.5621528432697381
70.0	0.6958230958230959	0.05460474223022108	16.298716452742124	0.5339874359388246
80.0	0.8277489381783861	0.05310721882824971	17.204200700116687	0.5057313310710008
100.0	0.965635738831615	0.06054318403944513	18.10968494749125	0.4774766339094571
110.0	0.7820100963744837	0.05872978972077762	19.015169194865813	0.44931539611745863
120.0	0.3991395793499044	0.040572124137993576	19.920653442240376	0.4213393170804037
130.0	0.21047430830039526	0.028887428767722306	20.826137689614935	0.39363944688998803
140.0	0.07559958289885298	0.012070509666998828	21.731621936989498	0.3663058901926451
150.0	0.1701807228915663	0.02648556343443593	22.63710618436406	0.3394275134233078
160.0	0.4330400782013685	0.04424421396973875	23.542590431738624	0.3130916576013825
170.0	0.6324324324324324	0.05129895332159947	24.448074679113187	0.28738387385343905
180.0	0.9448780487804879	0.06081084332271152	25.35355892648775	0.262387568102072
210.0	0.8190978886756238	0.056662352657218175	26.25904317386231	0.2381838866942956
1315.5	0.6082529474812433	0.053895208143993456	27.164527421236873	0.2148512278820541
1325.5	0.4599483204134367	0.04793023977584837	28.070011668611436	0.19246520995248817
1335.5	0.37051597051597057	0.04016873545630651	28.975495915986	0.17109839212018213
1345.5	0.46551724137931033	0.04848611681559154	29.88098016336056	0.15081982052476547
1355.5	0.49880210828941063	0.04615919747927408	30.786464410735125	0.13169516275177356
1365.5	0.8239514348785871	0.06347446530547952	31.691948658109688	0.1137860848139095
1375.5	0.8040018190086403	0.050155583873406816	32.59743290548425	0.09715051230764767
1405.5	0.8535765722515603	0.057306018719085416	33.502917152858814	0.08184200263310153
1415.5	0.7427961579509073	0.056636608771604154	34.40840140023337	0.06790988454651242
1425.5	0.4609218436873747	0.0448652827658286	35.31388564760793	0.055398865933163566
1435.5	0.4077720207253886	0.04315237707438447	36.2193698949825	0.044349241770677963
1445.5	0.2849566055930569	0.032333134790566216	37.12485414235706	0.034796393429366544
1455.5	0.5167173252279635	0.04719748341746022	38.030338389731625	0.0267707431297255
1465.5	0.7291566265060241	0.05584272430612172	38.935822637106185	0.02029784344006427
1475.5	0.7975517890772128	0.05772642828648562	39.84130688448075	0.015398233877295895
1485.5	0.922680412371134	0.05616082019763538	40.74679113185531	0.012087248806980297
1495.5	0.9979623025980642	0.0660917719613051	41.65227537922987	0.010375005508680478
1505.5	0.7822115384615385	0.05463578408521918	42.55775962660444	0.01026655365972348
1515.5	0.6483370288248337	0.04924754669370341	43.463243873978996	0.01176168659061322
2621.0	0.6410004904364884	0.04955192829772534	44.36872812135356	0.014854950149082042
2631.0	0.6034971644612476	0.049532095961906865	45.27421236872812	0.019535703841277466
2641.0	0.4809523809523809	0.0441817771169108	46.17969661610269	0.025788190557261188
2651.0	0.6203657933761739	0.052701107144920205	47.08518086347725	0.03359160354880113
2661.0	0.7124668435013263	0.05965862593751365	47.99066511085181	0.0429200326597535
2671.0	0.8966019417475729	0.0607397409346403	48.896149358226374	0.05374253692612232
2681.0	0.9543478260869566	0.06471311910902867	49.801633605600934	0.06602349988940613
2691.0	0.9159751037344399	0.061775093198239435	50.7071178529755	0.07972259413577513
2701.0	0.777085330776606	0.05421812522169255	51.61260210035006	0.09479474945711881
2711.0	0.7856440511307768	0.05783016405593746	52.51808634772462	0.11119061594805868
2721.0	0.664179104477612	0.051940365466305954	53.423570595099186	0.1288565552572263
2731.0	0.5451977401129944	0.04774986062104309	54.329054842473745	0.14773470929587482
2741.0	0.5366876310272536	0.04998346312377363	55.23453908984831	0.1677633847568648
2751.0	0.5931067496409764	0.05085018268546794	56.14002333722287	0.1888772463739225
2761.0	0.6668324216807558	0.052536454888506785	57.04550758459744	0.2110073817210325
2771.0	0.7616980221900627	0.05509093731900083	57.950991831972	0.23408160878224415
2781.0	0.885229027277406	0.06291986109820069	58.85647607934656	0.2580248249095299
2791.0	0.8831229546517064	0.05732442150999	59.76196032672112	0.28275901232344675
2801.0	0.8917647058823529	0.05783155974073709	60.66744457409568	0.30820370177408185
2811.0	0.736104398260029	0.05184429704565906	61.57292882147025	0.3342761855066366
2821.0	0.6167575607337631	0.04949499659543516	62.47841306884481	0.36089165520678784
3926.5	0.5849975645396981	0.049089078099718936	63.383897316219375	0.38796364163580377
3936.5	0.5579937304075235	0.048141917499987544	64.28938156359393	0.41540427742947605
3946.5	0.6051886792452831	0.04920420370550256	65.1948658109685	0.4431245464186624
3956.5	0.6604477611940299	0.05392741188129718	66.10035005834305	0.4710344089509299
3966.5	0.823271665043817	0.05948452108095282	67.00583430571763	0.49904351205152997
3976.5	0.9021361152508695	0.06087251545477179	67.91131855309219	0.5270610387897814
3986.5	0.7892178524083076	0.04999187438845954	68.81680280046675	0.5549962645610459
3996.5	0.900144023043687	0.057007811984803966	69.7222870478413	0.5827588064643896
4006.5	0.7692307692307693	0.049116364807552035	70.62777129521587	0.6102586930122186
4016.5	0.7392392392392392	0.05618732473449488	71.53325554259044	0.6374071762109764
4026.5	0.5760621288259479	0.04956939774770245	72.438739789965	0.6641165520072678
4036.5	0.6519337016574586	0.05052436450842704	73.34422403733956	0.6903003454993454
4046.5	0.5813739050253574	0.048249674957865474	74.24970828471412	0.7158742795810227
4056.5	0.8281750266808965	0.06415034803221796	75.15519253208869	0.7407558382009692
4066.5	0.7598425196850392	0.05563133683083604	76.06067677946325	0.764864771909377
4076.5	0.8756169792694966	0.06121446830665762	76.96616102683781	0.7881235128193491
4086.5	0.9156327543424317	0.06108149769894986	77.87164527421237	0.8104571760434698
4096.5	0.7784200385356456	0.05285620946630459	78.77712952158693	0.8317940752775708
4106.5	0.738618925831202	0.054568814860709566	79.6826137689615	0.8520656282854591
4116.5	0.706837186424004	0.05371504278441196	80.58809801633606	0.8712068322866616
4126.5	0.6063522617901829	0.0488029463271463	81.49358226371062	0.8891563550252114
5232.0	0.7004405286343611	0.0543211881100585	82.39906651108518	0.9058569104237669
5242.0	0.7206229353468618	0.053877190473215146	83.30455075845974	0.9212550520327168
5252.0	0.6924170616113744	0.053286377643522974	84.21003500583431	0.9353018241258026
5262.0	0.7713891444342227	0.05243907708217988	85.11551925320887	0.9479525178438535
5272.0	0.9589371980676328	0.06224242981969465	86.02100350058343	0.9591670529239745
5282.0	0.8580375782881001	0.0632828319899795	86.92648774795799	0.9689100989620136
5292.0	0.8118908382066277	0.05684620232785516	87.83197199533255	0.9771509952223888
5302.0	0.8129960317460317	0.059679307420046505	88.73745624270713	0.9838641079641783
5312.0	0.8233878729547642	0.056096639540549324	89.64294049008168	0.9890286136122683
5322.0	0.6366184026156001	0.049262090795399234	90.54842473745624	0.9926288932404312
5332.0	0.742814667988107	0.055302571636285824	91.4539089848308	0.9946543758574594
5342.0	0.6657142857142857	0.05070047157163434	92.35939323220538	0.9950994746652387
5352.0	0.8633165829145729	0.06404229455027086	93.26487747957994	0.9939639487423774
5362.0	0.7321509777171441	0.052829507733118106	94.1703617269545	0.9912525758026404
5372.0	0.8783991790661879	0.05860043016667752	95.07584597432906	0.9869752198613896
5382.0	0.8517073170731708	0.05619355673986563	95.98133022170362	0.9811469832375395
5392.0	0.9381941091260261	0.06034513491399132	96.88681446907819	0.9737877509572413
5402.0	0.7915869980879541	0.05613223989430929	97.79229871645275	0.9649226173157224
5412.0	0.7646484375	0.05731406798062519	98.69778296382731	0.954581351215843
5422.0	0.7309717568214457	0.05288241790641566	99.60326721120187	0.9427986382765849
5432.0	0.6775588659298415	0.053551182071314	100.50875145857643	0.929613784451783
			101.414235705951	0.9150706296906919
			102.31971995332556	0.8992174184058203
			103.22520420070012	0.882106549518237
			104.13068844807468	0.8637945627190364
			105.03617269544924	0.8443418417212676
			105.94165694282381	0.8238124453196657
			106.84714119019837	0.8022738941329245
			107.75262543757293	0.7797969506765535
			108.65810968494749	0.756455387904727
			109.56359393232206	0.7323257479048256
			110.46907817969662	0.707487090360291
			111.37456242707118	0.6820207358202885
			112.28004667444574	0.6560100012706177
			113.1855309218203	0.6295399275875314
			114.09101516919488	0.6026970025098622
			114.99649941656943	0.5755688793602454
			115.901983663944	0.548244092900347
			116.80746791131855	0.5208117685590458
			117.71295215869311	0.49336138981757294
			118.61843640606769	0.4659822637413498
			119.52392065344225	0.43876364569175785
			120.4294049008168	0.4117940802092243
			121.33488914819137	0.3851614264621247
			122.24037339556592	0.35895199009356604
			123.1458576429405	0.3332512483884801
			124.05134189031506	0.30814249206071254
			124.95682613768962	0.28370739471560014
			125.86231038506418	0.26002504293412054
			126.76779463243875	0.23717237763921598
			127.67327887981331	0.21522329776899837
			128.57876312718787	0.19424907257934615
			129.48424737456244	0.17431743866769808
			130.389731621937	0.15549286189685174
			131.29521586931156	0.13783622048860253
			132.2007001166861	0.12140451530131084
			133.10618436406068	0.10625064838092746
			134.01166861143525	0.09242350445239184
			134.9171528588098	0.07996755440074083
			135.82263710618437	0.06892272735595475
			136.72812135355892	0.05932449434168502
			137.6336056009335	0.0512034295152398
			138.53908984830807	0.044585538359306065
			139.4445740956826	0.039491686773150944
			140.35005834305719	0.035937883335415644
			141.25554259043173	0.0339351083714296
			142.1610268378063	0.03348933608934959
			143.06651108518088	0.034601432038768073
			143.97199533255542	0.03726725051982336
			144.87747957993	0.04147754619387923
			145.78296382730454	0.0472181284562328
			146.68844807467912	0.054469687442655436
			147.5939323220537	0.06320827607847007
			148.49941656942823	0.07340493010247755
			149.4049008168028	0.08502598122362705
			150.31038506417738	0.0980332112174947
			151.21586931155193	0.112383923243448
			152.1213535589265	0.12803106236734457
			153.02683780630105	0.14492332446112696
			153.93232205367562	0.16300546282546885
			154.8378063010502	0.18221842019433415
			155.74329054842474	0.2024994103661612
			156.6487747957993	0.2237822311124197
			157.55425904317386	0.24599747691480095
			158.45974329054843	0.2690728689757431
			159.365227537923	0.2929331770040795
			160.27071178529755	0.3175007481665226
			161.17619603267212	0.3426956865379716
			162.08168028004667	0.3684360742376265
			162.98716452742124	0.3946382667854318
			163.89264877479582	0.4212171498299035
			164.79813302217036	0.4480865087411545
			165.70361726954494	0.4751591256483334
			166.60910151691948	0.5023472271319299
			167.51458576429405	0.5295627551663417
			168.42007001166863	0.5567175267936493
			169.32555425904317	0.5837235759902288
			170.23103850641775	0.61049359864301
			171.1365227537923	0.6369409718563676
			172.04200700116687	0.6629802760972987
			172.94749124854144	0.6885273174706112
			173.85297549591598	0.7134997437215513
			174.75845974329056	0.7378169481001619
			175.6639439906651	0.7614005697437747
			176.56942823803968	0.7841745859366351
			177.47491248541425	0.8060658115813363
			178.3803967327888	0.827003821559462
			179.28588098016337	0.8469213782640429
			180.19136522753791	0.8657545796996071
			181.0968494749125	0.8834430917431367
			182.00233372228706	0.899930321067003
			182.9078179696616	0.9151636120775593
			183.81330221703618	0.9290944077036649
			184.71878646441075	0.9416784054500328
			185.6242707117853	0.95287570659374
			186.52975495915987	0.9626509275578382
			187.43523920653442	0.9709733370524533
			188.340723453909	0.9778169197223238
			189.24620770128357	0.9831605011560877
			190.1516919486581	0.9869877617431593
			191.05717619603269	0.989287348971286
			191.96266044340723	0.9900528399521605
			192.8681446907818	0.9892828283015863
			193.77362893815638	0.9869809196105227
			194.67911318553092	0.9831555710098694
			195.5845974329055	0.9778203542313136
			196.49008168028004	0.9709936053240691
			197.39556592765462	0.962698642401618
			198.3010501750292	0.9529633317721546
			199.20653442240373	0.9418203438632214
			200.1120186697783	0.9293068943161621
			201.01750291715285	0.9154646067394435
			201.92298716452743	0.9003393912850999
			202.828471411902	0.8839813113045298
			203.73395565927655	0.8664444084304492
			204.63943990665112	0.8477865760248791
			205.54492415402567	0.8280691857279979
			206.45040840140024	0.8073571517785361
			207.3558926487748	0.7857185670369762
			208.26137689614936	0.7632243451783602
			209.16686114352393	0.7399483372324523
			210.07234539089848	0.7159668363176046
			210.97782963827305	0.6913583546161309
			211.88331388564762	0.666203373847202
			212.78879813302217	0.6405841754650519
			213.69428238039674	0.6145844544301009
			214.5997666277713	0.588289155943245
			215.50525087514586	0.5617840648596393
			216.41073512252044	0.5351556317448669
			217.31621936989498	0.5084906906284521
			218.22170361726955	0.48187614313033417
			219.12718786464413	0.4553986517947422
			220.03267211201867	0.429144412553412
			220.93815635939325	0.40319874095988034
			221.8436406067678	0.37764613477016695
			222.74912485414237	0.35256956660958355
			223.65460910151694	0.328050540195873
			224.56009334889148	0.3041685920681403
			225.46557759626606	0.28100124374027985
			226.3710618436406	0.25862366215861154
			227.27654609101518	0.23710832827844863
			228.18203033838975	0.2165248511719147
			229.0875145857643	0.1969399163232067
			229.99299883313887	0.1784168824319927
			230.89848308051342	0.1610156084284208
			231.803967327888	0.14479224531404092
			232.70945157526256	0.12979909259113817
			233.6149358226371	0.11608454341137564
			234.52042007001168	0.10369260383899107
			235.42590431738623	0.09266313246802224
			236.3313885647608	0.08303163427704391
			237.23687281213537	0.07482858140827867
			238.14235705950992	0.06808029660102634
			239.0478413068845	0.06280835454254732
			239.95332555425904	0.05902899474905558
			240.8588098016336	0.05675429618616441
			241.76429404900819	0.055990889903369145
			242.66977829638273	0.05674062489059163
			243.5752625437573	0.05900076937170076
			244.48074679113185	0.0627634483166007
			245.38623103850642	0.06801578772187258
			246.291715285881	0.07474038110371159
			247.19719953325554	0.08291516161711822
			248.10268378063012	0.09251278492854681
			249.0081680280047	0.10350173450049245
			249.91365227537923	0.11584605711816667
			250.8191365227538	0.12950380568050207
			251.72462077012835	0.14443364299787725
			252.63010501750293	0.16058373540997256
			253.5355892648775	0.1779009771629958
			254.44107351225205	0.196328730837437
			255.34655775962662	0.21580673124694694
			256.2520420070012	0.2362714018028034
			257.15752625437574	0.25765599189732247
			258.0630105017503	0.2798907627309693
			258.9684947491249	0.30290326102471016
			259.87397899649943	0.32661857120840754
			260.779463243874	0.350959536745638
			261.6849474912485	0.37584697536626593
			262.5904317386231	0.4011999942751092
			263.49591598599767	0.4269362469015829
			264.4014002333722	0.4529721795689394
			265.3068844807468	0.47922329456508367
			266.21236872812136	0.5056044673405579
			267.1178529754959	0.5320301803552285
			268.0233372228705	0.5584148268138723
			268.92882147024505	0.5846729801381018
			269.8343057176196	0.6107196664151712
			270.7397899649942	0.6364706507426446
			271.64527421236875	0.6618427005074611
			272.5507584597433	0.6867538812912862
			273.45624270711784	0.7111237768719839
			274.36172695449244	0.734873764345722
			275.267211201867	0.7579273121495954
			276.17269544924153	0.780210180734756
			277.07817969661613	0.801650663327739
			277.9836639439907	0.8221798049930124
			278.8891481913652	0.8417317255226379
			279.7946324387398	0.8602437077689963
			280.70011668611437	0.8776564285326817
			281.6056009334889	0.8939141646465942
			282.51108518086346	0.9089650617961338
			283.41656942823806	0.9227611164581138
			284.3220536756126	0.9352584550737638
			285.22753792298715	0.9464174454666656
			286.13302217036176	0.956202885314493
			287.0385064177363	0.9645839734705381
			287.94399066511085	0.9715344849295255
			288.84947491248545	0.9770329148738608
			289.75495915986	0.9810624787296579
			290.66044340723454	0.983611129251196
			291.5659276546091	0.9846716180938807
			292.4714119019837	0.9842416341493551
			293.37689614935823	0.982323650410231
			294.2823803967328	0.9789249479776401
			295.1878646441074	0.9740575899216348
			296.0933488914819	0.9677385352684831
			296.99883313885647	0.9599893242644139
			297.90431738623107	0.9508361550733336
			298.8098016336056	0.9403097690852132
			299.71528588098016	0.9284454260253021
			300.62077012835476	0.9152826214425878
			301.5262543757293	0.9008650527072937
			302.43173862310385	0.8852405106200101
			303.3372228704784	0.868460683775064
			304.242707117853	0.850580940168166
			305.14819136522755	0.8316601887130392
			306.0536756126021	0.811760742763165
			306.9591598599767	0.7909480326068162
			307.86464410735124	0.7692903949269612
			308.7701283547258	0.7468588706038213
			309.6756126021004	0.7237270328165788
			310.58109684947493	0.6999706316662612
			311.4865810968495	0.6756674190269224
			312.392065344224	0.650896872816007
			313.2975495915986	0.625739977148743
			314.20303383897317	0.6002788941762504
			315.1085180863477	0.5745967285348331
			316.0140023337223	0.5487772721973002
			316.91948658109686	0.5229047064235236
			317.8249708284714	0.49706333732082647
			318.730455075846	0.4713373320231568
			319.63593932322055	0.4458104262749837
			320.5414235705951	0.4205656653303101
			321.44690781796965	0.39568513217015894
			322.35239206534425	0.37124969855185863
			323.2578763127188	0.347338705240118
			324.16336056009334	0.32402976543886697
			325.06884480746794	0.3013985111869708
			325.9743290548425	0.2795183314747652
			326.87981330221703	0.25846007918731967
			327.78529754959163	0.23829196359137747
			328.6907817969662	0.2190792439087433
			329.5962660443407	0.2008840439868646
			330.50175029171527	0.18376509919631603
			331.40723453908987	0.1677776777241534
			332.3127187864644	0.15297334743494617
			333.21820303383896	0.1393997525592614
			334.12368728121356	0.12710052248262865
			335.0291715285881	0.11611515686700334
			335.93465577596265	0.10647888668753593
			336.84014002333726	0.09822244521349428
			337.7456242707118	0.09137212422451312
			338.65110851808635	0.08594965600456962
			339.55659276546095	0.08197214162167621
			340.4620770128355	0.07945185371005298
			341.36756126021004	0.07839644888494915
			342.2730455075846	0.07880879380941654
			343.1785297549592	0.08068698664329262
			344.08401400233373	0.08402429211237192
			344.9894982497083	0.08880933141916106
			345.8949824970829	0.09502602642298534
			346.8004667444574	0.10265360397532038
			347.70595099183197	0.11166672212632142
			348.61143523920657	0.12203559858910153
			349.5169194865811	0.13372607363287484
			350.42240373395566	0.1466996314372816
			351.3278879813302	0.16091365629760376
			352.2333722287048	0.17632155044068717
			353.13885647607935	0.19287287662094935
			354.0443407234539	0.21051341395616308
			354.9498249708285	0.22918552771540324
			355.85530921820305	0.24882824268121018
			356.7607934655776	0.2693774681735501
			357.6662777129522	0.29076615376353976
			358.57176196032674	0.3129246189206271
			359.4772462077013	0.3357807170772797
			360.38273045507583	0.35926004802962386
			361.28821470245043	0.38328623338790585
			362.193698949825	0.40778117973064065
			363.0991831971995	0.43266531047444434
			364.0046674445741	0.45785780945606397
			364.91015169194867	0.4832769139872378
			365.8156359393232	0.5088401817903843
			366.7211201866978	0.5344647355630411
			367.62660443407236	0.560067548805391
			368.5320886814469	0.5855657193720707
			369.4375729288215	0.6108767135910156
			370.34305717619606	0.6359186608813946
			371.2485414235706	0.6606106219437425
			372.15402567094515	0.684872817772711
			373.05950991831975	0.7086269166644158
			373.9649941656943	0.7317962818885874
			374.87047841306884	0.7543062417318267
			375.77596266044344	0.7760842745910622
			376.681446907818	0.7970602668727567
			377.58693115519253	0.8171667951224096
			378.49241540256713	0.836339275830501
			379.3978996499417	0.8545161838837112
			380.3033838973162	0.8716392321850663
			381.20886814469077	0.8876536849661153
			382.11435239206537	0.9025083709418413
			383.0198366394399	0.9161558959696156
			383.92532088681446	0.9285528257815274
			384.83080513418906	0.9396598848101023
			385.7362893815636	0.9494419142532481
			386.64177362893815	0.9578681016848762
			387.54725787631276	0.9649120709493155
			388.4527421236873	0.9705519910489524
			389.35822637106185	0.9747705323127474
			390.2637106184364	0.9775549853006724
			391.169194865811	0.9788973808465875
			392.07467911318554	0.9787944042169168
			392.9801633605601	0.977247412371632
			393.8856476079347	0.9742624223533434
			394.79113185530923	0.9698502394598153
			395.6966161026838	0.9640262112222299
			396.6021003500584	0.9568102458793737
			397.5075845974329	0.9482267736212927
			398.41306884480747	0.9383047353003501
			399.31855309218207	0.9270772979819055
			400.2240373395566	0.9145818804528429
			401.12952158693116	0.9008600105142848
			402.0350058343057	0.8859572134722752
			402.9404900816803	0.8699227613552618
			403.84597432905485	0.8528095749979983
			404.7514585764294	0.834674104563596
			405.656942823804	0.8155760618205925
			406.56242707117855	0.795578236655407
			407.4679113185531	0.774746292649959
			408.3733955659277	0.7531486336536715
			409.27887981330224	0.7308560642859501
			410.1843640606768	0.7079415956890078
			411.08984830805133	0.6844802333617231
			411.99533255542593	0.6605487427410985
			412.9008168028005	0.636225331559757
			413.806301050175	0.6115894590757464
			414.7117852975496	0.5867215508004228
			415.61726954492417	0.5617027502966713
			416.5227537922987	0.5366146333516566
			417.4282380396733	0.5115389595501165
			418.33372228704786	0.4865574049228768
			419.2392065344224	0.46175128414851874
			420.14469078179695	0.43720130941478486
			421.05017502917156	0.41298732152198936
			421.9556592765461	0.3891879992012586
			422.86114352392065	0.36588065263450437
			423.76662777129525	0.3431409459211326
			424.6721120186698	0.32104267656896857
			425.57759626604434	0.29965745848313274
			426.48308051341894	0.2790546010518943
			427.3885647607935	0.2593008389792665
			428.29404900816803	0.24046008921978826
			429.1995332555426	0.22259324611106554
			430.1050175029172	0.20575805210557002
			431.0105017502917	0.19000886937224098
			431.91598599766627	0.17539645390981617
			432.82147024504087	0.1619678501252026
			433.7269544924154	0.14976626845219532
			434.63243873978996	0.13883092667928676
			435.53792298716456	0.12919680886910268
			436.4434072345391	0.12089473236983193
			437.34889148191365	0.11395116748378573
			438.25437572928826	0.1083881746690423
			439.1598599766628	0.10422321108974716
			440.06534422403735	0.10146929065914785
			440.9708284714119	0.10013482913638228
			441.8763127187865	0.10022359315231255
			442.78179696616104	0.10173469467183882
			443.6872812135356	0.10466269448008747
			444.5927654609102	0.10899755294048719
			445.49824970828473	0.11472460114906069
			446.4037339556593	0.12182467677449169
			447.3092182030339	0.13027420854266727
			448.2147024504084	0.14004526843821757
			449.12018669778297	0.15110554888561625
			450.0256709451575	0.1634186592445484
			450.9311551925321	0.17694415170300104
			451.83663943990666	0.19163767280630928
			452.7421236872812	0.20745101630593776
			453.6476079346558	0.2243324525722816
			454.55309218203035	0.24222680385196832
			455.4585764294049	0.2610756029805251
			456.3640606767795	0.2808173044966519
			457.26954492415405	0.3013875375940634
			458.1750291715286	0.3227192707157016
			459.08051341890314	0.34474300079057474
			459.98599766627774	0.3673870298904585
			460.8914819136523	0.3905777058495898
			461.79696616102683	0.41423963792506036
			462.70245040840143	0.43829591446889454
			463.607934655776	0.46266842101871597
			464.5134189031505	0.48727804378821854
			465.4189031505251	0.5120449497607754
			466.32438739789967	0.5368888262821642
			467.2298716452742	0.5617291643181127
			468.1353558926488	0.5864855139304286
			469.04084014002336	0.6110777338060429
			469.9463243873979	0.6354262763849208
			470.85180863477245	0.6594524154016508
			471.75729288214706	0.683078506740499
			472.6627771295216	0.7062282740561304
			473.56826137689615	0.7288270182177723
			474.47374562427075	0.750801868467936
			475.3792298716453	0.772081995100318
			476.28471411901984	0.7925989337085964
			477.19019836639444	0.8122866899929233
			478.095682613769	0.8310819828455667
			479.00116686114353	0.8489244803513938
			479.9066511085181	0.8657570264944977
			480.8121353558927	0.8815257095932418
			481.7176196032672	0.8961801171163315
			482.62310385064177	0.9096735038323194
			483.52858809801637	0.9219629471863156
			484.4340723453909	0.9330094034125559
			485.33955659276546	0.9427778774229615
			486.24504084014006	0.9512376223247074
			487.1505250875146	0.9583621136893855
			488.05600933488915	0.9641291675859431
			488.9614935822637	0.9685209821805124
			489.8669778296383	0.9715243671887362
			490.77246207701285	0.9731305419308511
			491.6779463243874	0.973335263383186
			492.583430571762	0.9721388664929013
			493.48891481913654	0.9695462966226832
			494.3943990665111	0.9655669406500855
			495.2998833138857	0.9602147015949204
			496.20536756126023	0.9535079700773736
			497.1108518086348	0.9454695391331628
			498.0163360560094	0.9361264582740195
			498.9218203033839	0.9255099926369721
			499.82730455075847	0.9136556081134799
			500.732788798133	0.9006027142332877
			501.6382730455076	0.8863945894392298
			502.54375729288216	0.8710782100181115
			503.4492415402567	0.854704235488599
			504.3547257876313	0.8373266390388451
			505.26021003500585	0.819002627064657
			506.1656942823804	0.799792471636812
			507.071178529755	0.7797593135583023
			507.97666277712955	0.7589688820711296
			508.8821470245041	0.7374893429601421
			509.78763127187864	0.7153910827060526
			510.69311551925324	0.6927464576780386
			511.5985997666278	0.6696295343178714
			512.5040840140024	0.6461158764225039
			513.4095682613769	0.6222823189217572
			514.3150525087515	0.5982066670400639
			515.2205367561261	0.573967480801836
			516.1260210035006	0.5496438009077914
			517.0315052508752	0.5253149083071624
			517.9369894982498	0.5010600535247056
			518.8424737456243	0.4769581955234195
			519.7479579929989	0.4530877641591502
			520.6534422403735	0.42952637276223316
			521.558926487748	0.4063506056111631
			522.4644107351226	0.3836357612034829
			523.369894982497	0.3614555729882198
			524.2753792298716	0.33988200501311727
			525.1808634772462	0.31898501963470965
			526.0863477246207	0.29883236452696793
			526.9918319719953	0.2794892662836232
			527.8973162193699	0.2610183263551305
			528.8028004667444	0.2434792983409521
			529.708284714119	0.2269288670439805
			530.6137689614936	0.21142041367345377
			531.5192532088681	0.19700398272190547
			532.4247374562427	0.18372602476681854
			533.3302217036173	0.17162925403793472
			534.2357059509918	0.1607524888643509
			535.1411901983664	0.15113062438344624
			536.046674445741	0.14279446859298664
			536.9521586931155	0.13577056297352177
			537.8576429404901	0.1300812097073372
			538.7631271878647	0.1257443803887751
			539.6686114352392	0.12277367868443073
			540.5740956826138	0.12117813528464638
			541.4795799299884	0.12096240791594329
			542.3850641773629	0.12212668049957703
			543.2905484247375	0.1246666310392938
			544.196032672112	0.1285734091275182
			545.1015169194866	0.13383382170730762
			546.0070011668612	0.1404302673425582
			546.9124854142357	0.1483407822635517
			547.8179696616103	0.15753913079316467
			548.7234539089849	0.16799496497257488
			549.6289381563594	0.1796738751059694
			550.534422403734	0.19253741946424993
			551.4399066511086	0.2065433845915826
			552.3453908984831	0.22164587162305743
			553.2508751458577	0.23779547370615456
			554.1563593932323	0.2549393069109106
			555.0618436406068	0.27302137550634287
			555.9673278879814	0.2919826638859675
			556.872812135356	0.3117613099658221
			557.7782963827304	0.3322928115087202
			558.683780630105	0.35351030077426804
			559.5892648774796	0.3753447068093974
			560.4947491248541	0.3977249736078889
			561.4002333722287	0.42057831401068313
			562.3057176196032	0.4438304657946367
			563.2112018669778	0.4674059068415875
			564.1166861143524	0.4912280873531979
			565.0221703617269	0.515219721948869
			565.9276546091015	0.5393030041128317
			566.8331388564761	0.5633998793869396
			567.7386231038506	0.5874322882554197
			568.6441073512252	0.6113224218180633
			569.5495915985998	0.6349929828511697
			570.4550758459743	0.6583674220184158
			571.3605600933489	0.6813702148486982
			572.2660443407235	0.7039270649903988
			573.171528588098	0.725965156747499
			574.0770128354726	0.7474134309458365
			574.9824970828472	0.7682027693925405
			575.8879813302217	0.7882662266832402
			576.7934655775963	0.807539225425682
			577.6989498249709	0.8259598691569724
			578.6044340723454	0.8434690101957728
			579.50991831972	0.860010478244432
			580.4154025670946	0.8755312946686218
			581.3208868144691	0.8899818738481244
			582.2263710618437	0.903316063590987
			583.1318553092182	0.915491375769126
			584.0373395565928	0.9264691368938941
			584.9428238039674	0.93621460342941
			585.8483080513419	0.9446970001620345
			586.7537922987165	0.9518896599432284
			587.6592765460911	0.9577702049554956
			588.5647607934656	0.9623204745025459
			589.4702450408402	0.9655266333833871
			590.3757292882148	0.9673791841633146
			591.2812135355892	0.9678731632345633
			592.1866977829638	0.9670079068655689
			593.0921820303384	0.9647871723773027
			593.9976662777129	0.9612191453792616
			594.9031505250875	0.956316423185332
			595.8086347724621	0.9500958573872695
			596.7141190198366	0.9425785779645444
			597.6196032672112	0.9337899672317276
			598.5250875145858	0.923759512456159
			599.4305717619603	0.9125206764070448
			600.3360560093349	0.9001108185952733
			601.2415402567095	0.8865711701808268
			602.147024504084	0.8719465335985458
			603.0525087514586	0.85628521791873
			603.9579929988331	0.839638865068225
			604.8634772462077	0.8220623567066407
			605.7689614935823	0.8036134926429027
			606.6744457409568	0.7843528790758664
			607.5799299883314	0.7643437540422865
			608.485414235706	0.7436517525121281
			609.3908984830805	0.7223446640200812
			610.2963827304551	0.700492240971789
			611.2018669778297	0.678165997639085
			612.1073512252042	0.6554389321520004
			613.0128354725788	0.6323852896302781
			613.9183197199534	0.6090803435196319
			614.8238039673279	0.5856001549543494
			615.7292882147025	0.5620212892424079
			616.6347724620771	0.5384206078805052
			617.5402567094516	0.5148749913434715
			618.4457409568262	0.4914610996672721
			619.3512252042008	0.46825512603341773
			620.2567094515753	0.44533254604398753
			621.1621936989499	0.4227678676191069
			622.0676779463244	0.40063438437016496
			622.973162193699	0.37900396919426466
			623.8786464410736	0.3579468296792029
			624.784130688448	0.33753122888148424
			625.6896149358226	0.3178233415840639
			626.5950991831972	0.29888700446109545
			627.5005834305717	0.2807835319978596
			628.4060676779463	0.2635714261072
			629.3115519253209	0.24730632796002552
			630.2170361726954	0.2320407741079974
			631.12252042007	0.21782399646753875
			632.0280046674446	0.20470177413484478
			632.9334889148191	0.19271635312432156
			633.8389731621937	0.1819062701673839
			634.7444574095683	0.17230615884637934
			635.6499416569428	0.16394672870797927
			636.5554259043174	0.15685467421985688
			637.460910151692	0.15105257818024043
			638.3663943990665	0.14655870644623603
			639.2718786464411	0.14338717046524965
			640.1773628938157	0.1415477612990697
			641.0828471411902	0.14104593744761829
			641.9883313885648	0.1418827385958142
			642.8938156359393	0.14405494292043508
			643.7992998833139	0.14755499166975802
			644.7047841306885	0.15237096167122005
			645.610268378063	0.15848667209769915
			646.5157526254376	0.16588176623517753
			647.4212368728122	0.1745317598166808
			648.3267211201867	0.18440801235372542
			649.2322053675613	0.1954779784397747
			650.1376896149359	0.20770527371199304
			651.0431738623104	0.22104976679581703
			651.948658109685	0.23546764686720695
			652.8541423570596	0.2509117309464468
			653.7596266044341	0.26733150119765026
			654.6651108518087	0.2846732899120815
			655.5705950991833	0.3028804384799999
			656.4760793465578	0.32189355610727377
			657.3815635939324	0.3416506658389412
			658.287047841307	0.36208736574939787
			659.1925320886814	0.38313711128046457
			660.098016336056	0.40473140424338816
			661.0035005834305	0.42680002884925705
			661.9089848308051	0.4492712208850457
			662.8144690781797	0.47207198382611343
			663.7199533255542	0.49512829606065556
			664.6254375729288	0.5183653289313703
			665.5309218203034	0.541707714136338
			666.4364060676779	0.5650797902136122
			667.3418903150525	0.5884058293692641
			668.2473745624271	0.6116103033115516
			669.1528588098016	0.6346181186030058
			670.0583430571762	0.6573548627711252
			670.9638273045508	0.6797470309396523
			671.8693115519253	0.7017223092035154
			672.7747957992999	0.7232097644450183
			673.6802800466745	0.7441400684790922
			674.585764294049	0.7644457472727723
			675.4912485414236	0.7840614328916692
			676.3967327887982	0.8029239836049482
			677.3022170361727	0.8209727526687955
			678.2077012835473	0.8381497772668507
			679.1131855309219	0.8543999866035916
			680.0186697782964	0.8696713042840518
			680.924154025671	0.8839148526291905
			681.8296382730455	0.8970851828777143
			682.7351225204201	0.9091403205455327
			683.6406067677947	0.920041928863452
			684.5460910151692	0.9297554005006341
			685.4515752625438	0.9382501306859828
			686.3570595099184	0.9454993886682695
			687.2625437572929	0.9514805025391061
			688.1680280046675	0.9561749579812484
			689.0735122520421	0.9595684735369372
			689.9789964994166	0.9616509270031236
			690.8844807467912	0.9624164664488388
			691.7899649941658	0.9618635729251598
			692.6954492415402	0.9599950029385951
			693.6009334889148	0.9568177402663068
			694.5064177362894	0.9523430018396285
			695.4119019836639	0.9465863144044622
			696.3173862310385	0.9395672745980133
			697.2228704784131	0.9313095735269243
			698.1283547257876	0.9218409087500847
			699.0338389731622	0.911192974193579
			699.9393232205368	0.8994011893226256
			700.8448074679113	0.8865046743817914
			701.7502917152859	0.8725461560715545
			702.6557759626604	0.8575717871576277
			703.561260210035	0.8416309580783262
			704.4667444574096	0.8247761658850528
			705.3722287047841	0.8070629063547418
			706.2777129521587	0.788549397172764
			707.1831971995333	0.7692964045142022
			708.0886814469078	0.7493670678148903
			708.9941656942824	0.7288267359718641
			709.899649941657	0.7077426467576131
			710.8051341890315	0.6861837922347899
			711.7106184364061	0.6642206644817166
			712.6161026837807	0.6419250455845582
			713.5215869311552	0.6193697348055387
			714.4270711785298	0.5966283380406474
			715.3325554259044	0.5737750365124246
			716.2380396732789	0.5508843199241561
			717.1435239206535	0.5280307669361267
			718.0490081680281	0.5052887940282127
			718.9544924154026	0.4827324055482142
			719.8599766627772	0.4604349731045936
			720.7654609101517	0.43846897867972173
			721.6709451575263	0.4169057996771388
			722.5764294049009	0.3958154325931864
			723.4819136522754	0.375266329011002
			724.38739789965	0.35532515314167823
			725.2928821470246	0.3360565279433736
			726.198366394399	0.3175228603676038
			727.1038506417736	0.2997841523750736
			728.0093348891482	0.2828978100553758
			728.9148191365227	0.26691836915204886
			729.8203033838973	0.2518974321191386
			730.7257876312719	0.2378834816291415
			731.6312718786464	0.2249216930618926
			732.536756126021	0.2130537342787461
			733.4422403733956	0.2023177788685816
			734.3477246207701	0.1927482839781128
			735.2532088681447	0.18437587940197903
			736.1586931155193	0.17722726194388255
			737.0641773628938	0.17132519662983062
			737.9696616102684	0.16668839655905437
			738.875145857643	0.16333137293651329
			739.7806301050175	0.16126452510203146
			740.6861143523921	0.16049406306725392
			741.5915985997666	0.1610220151826261
			742.4970828471412	0.1628460651385371
			743.4025670945158	0.16595980028056673
			744.3080513418903	0.17035261516010136
			745.2135355892649	0.1760097259650813
			746.1190198366395	0.18291221990890677
			747.024504084014	0.19103721354198056
			747.9299883313886	0.20035786227687852
			748.8354725787632	0.21084339506466787
			749.7409568261377	0.22245929558955324
			750.6464410735123	0.2351674279164391
			751.5519253208869	0.24892613912302042
			752.4574095682614	0.2636902992194683
			753.362893815636	0.2794116208420549
			754.2683780630106	0.29603871631956924
			755.1738623103851	0.31351728492215614
			756.0793465577597	0.33179024593683865
			756.9848308051343	0.3507980246322478
			757.8903150525088	0.37047868985895693
			758.7957992998834	0.39076812665422084
			759.7012835472578	0.4116002927742043
			760.6067677946324	0.43290742947446265
			761.512252042007	0.4546202777229187
			762.4177362893815	0.47666826689245345
			763.3232205367561	0.49897979839695084
			764.2287047841307	0.521482467434757
			765.1341890315052	0.5441032706769835
			766.0396732788798	0.5667688682518752
			766.9451575262544	0.5894058217485786
			767.8506417736289	0.6119408125025976
			768.7561260210035	0.6343009045483462
			769.6616102683781	0.6564137696260687
			770.5670945157526	0.6782079189827576
			771.4725787631272	0.6996129278179221
			772.3780630105018	0.7205597031233266
			773.2835472578763	0.7409806681897798
			774.1890315052509	0.7608099721971484
			775.0945157526255	0.7799837222251083
			776.0	0.7984402401981558
			776.9054842473746	0.8161201534633301
			777.8109684947492	0.8329666620179278
			778.7164527421237	0.8489257073410642
			779.6219369894983	0.8639461770200397
			780.5274212368728	0.8779799859098251
			781.4329054842474	0.8909822713439075
			782.338389731622	0.9029116084246018
			783.2438739789965	0.9137300453725153
			784.1493582263711	0.9234032505983404
			785.0548424737457	0.9319005935492111
			785.9603267211202	0.9391954034064897
			786.8658109684948	0.9452648283363561
			787.7712952158694	0.9500900089169426
			788.6767794632439	0.9536561650798703
			789.5822637106185	0.9559526528108954
			790.4877479579931	0.9569728883795735
			791.3932322053676	0.9567144404797889
			792.2987164527422	0.9551790896765383
			793.2042007001168	0.9523727473604993
			794.1096849474912	0.9483054105419433
			795.0151691948658	0.9429911518794925
			795.9206534422405	0.9364481908495857
			796.8261376896149	0.9286986332037481
			797.7316219369895	0.9197685054470373
			798.6371061843641	0.9096876553708004
			799.5425904317386	0.898489713732165
			800.4480746791132	0.8862118451784874
			801.3535589264877	0.8728947038264759
			802.2590431738623	0.8585823434953546
			803.1645274212369	0.8433220115740745
			804.0700116686114	0.8271639852995034
			804.975495915986	0.8101614174640537
			805.8809801633606	0.7923702422109548
			806.7864644107351	0.7738488763450326
			807.6919486581097	0.7546580612289318
			808.5974329054843	0.7348606992606697
			809.5029171528588	0.7145216506026245
			810.4084014002334	0.6937074571693693
			811.313885647608	0.6724861845550015
			812.2193698949825	0.65092718739802
			813.1248541423571	0.6291008837588761
			814.0303383897317	0.6070785037297116
			814.9358226371062	0.5849318815591363
			815.8413068844808	0.5627332207583456
			816.7467911318554	0.5405548410953075
			817.6522753792299	0.5184689706197028
			818.5577596266045	0.49654749110481344
			819.463243873979	0.4748617015905996
			820.3687281213536	0.45348211170803504
			821.2742123687282	0.43247818938395344
			822.1796966161027	0.4119181459589889
			823.0851808634773	0.39186869248514045
			823.9906651108519	0.3723948716896145
			824.8961493582264	0.35355982931684476
			825.801633605601	0.33542455824415374
			826.7071178529756	0.31804777169769366
			827.61260210035	0.30148568845078627
			828.5180863477246	0.28579187705485776
			829.4235705950992	0.2710169676704311
			830.3290548424737	0.2572086535247271
			831.2345390898483	0.24441146226187688
			832.1400233372229	0.23266658613504854
			833.0455075845974	0.22201175311130017
			833.950991831972	0.21248118045556966
			834.8564760793466	0.2041054198897315
			835.7619603267211	0.196911191641103
			836.6674445740957	0.19092138949179072
			837.5729288214703	0.1861550132382515
			838.4784130688448	0.1826270976181748
			839.3838973162194	0.18034853129166456
			840.2893815635939	0.17932625008317998
			841.1948658109685	0.1795630803976827
			842.1003500583431	0.18105775216411374
			843.0058343057176	0.18380485691296078
			843.9113185530922	0.1877949954845331
			844.8168028004668	0.19301473880147946
			845.7222870478413	0.19944660590914168
			846.6277712952159	0.2070692198291499
			847.5332555425905	0.2158573655767694
			848.438739789965	0.22578208369942032
			849.3442240373396	0.23681063095785773
			850.2497082847142	0.24890678334672933
			851.1551925320887	0.26203087430985084
			852.0606767794633	0.276139894081299
			852.9661610268379	0.29118762750564103
			853.8716452742124	0.30712489277525196
			854.777129521587	0.32389963527235244
			855.6826137689616	0.3414570772206712
			856.5880980163361	0.3597399357146676
			857.4935822637107	0.3786886309634894
			858.3990665110852	0.39824145277963124
			859.3045507584598	0.4183347178494896
			860.2100350058344	0.43890306883083297
			861.1155192532088	0.45987962604952615
			862.0210035005834	0.4811962258841064
			862.926487747958	0.5027836169729395
			863.8319719953325	0.5245717290473058
			864.7374562427071	0.5464898776112379
			865.6429404900817	0.5684669837428314
			866.5484247374562	0.5904318286308375
			867.4539089848308	0.612313264935558
			868.3593932322054	0.6340404528065693
			869.2648774795799	0.6555431049459572
			870.1703617269545	0.6767516899560564
			871.0758459743291	0.6975976760855443
			871.9813302217036	0.7180137341462328
			872.8868144690782	0.7379340062085269
			873.7922987164528	0.7572942480662236
			874.6977829638273	0.7760320616927588
			875.6032672112019	0.7940871342143145
			876.5087514585765	0.8114014015809482
			877.414235705951	0.8279192190391911
			878.3197199533256	0.8435875410173569
			879.2252042007001	0.8583561799353302
			880.1306884480747	0.8721778555476573
			881.0361726954493	0.8850083662107977
			881.9416569428238	0.8968067683283023
			882.8471411901984	0.907535551232965
			883.752625437573	0.9171606224764884
			884.6581096849475	0.9256515080849498
			885.5635939323221	0.9329814616954335
			886.4690781796967	0.9391275394358373
			887.3745624270712	0.9440706037579123
			888.2800466744458	0.9477954235584746
			889.1855309218204	0.9502908215751508
			890.0910151691949	0.9515495530612461
			890.9964994165695	0.9515683916995008
			891.9019836639441	0.9503481281398183
			892.8074679113186	0.9478936709048053
			893.7129521586932	0.9442138386712812
			894.6184364060678	0.9393214296674228
			895.5239206534422	0.9332332161835397
			896.4294049008168	0.925969849359643
			897.3348891481915	0.9175557431934044
			898.2403733955659	0.9080190254348227
			899.1458576429405	0.8973915331036286
			900.051341890315	0.8857085790230695
			900.9568261376896	0.8730088619412396
			901.8623103850642	0.8593343718588471
			902.7677946324387	0.8447303028163594
			903.6732788798133	0.8292447654778513
			904.5787631271879	0.8129287302627036
			905.4842473745624	0.7958358486599263
			906.389731621937	0.7780222811403078
			907.2952158693116	0.7595464602929553
			908.2007001166861	0.7404689385790908
			909.1061843640607	0.7208522282460836
			910.0116686114353	0.7007605246949508
			910.9171528588098	0.6802595375383982
			911.8226371061844	0.6594162604421804
			912.728121353559	0.6382987922101222
			913.6336056009335	0.6169760586138303
			914.5390898483081	0.5955176119429807
			915.4445740956827	0.5739934205929567
			916.3500583430572	0.5524736158411435
			917.2555425904318	0.5310282802437126
			918.1610268378063	0.5097272213856349
			919.0665110851809	0.4886397276341247
			919.9719953325555	0.467834363796798
			920.87747957993	0.44737873551578133
			921.7829638273046	0.427339294211732
			922.6884480746792	0.4077810564589973
			923.5939323220537	0.38876747525238825
			924.4994165694283	0.370360207654428
			925.4049008168029	0.35261888438347727
			926.3103850641774	0.33560093139448954
			927.215869311552	0.31936142033421533
			928.1213535589266	0.303952874422859
			929.026837806301	0.2894250338951191
			929.9323220536756	0.2758247771315339
			930.8378063010503	0.26319596904628484
			931.7432905484247	0.25157929773016796
			932.6487747957993	0.2410120619162997
			933.5542590431739	0.2315282191601669
			934.4597432905484	0.22315816682459844
			935.365227537923	0.21592865507439984
			936.2707117852976	0.2098626815304317
			937.1761960326721	0.20497951068927986
			938.0816802800467	0.20129456321131778
			938.9871645274212	0.19881928075576216
			939.8926487747958	0.19756122142660543
			940.7981330221704	0.19752399274000093
			941.7036172695449	0.1987072587729036
			942.6091015169195	0.20110660908130712
			943.5145857642941	0.20471378863700565
			944.4200700116686	0.20951661751477726
			945.3255542590432	0.2154990031255441
			946.2310385064178	0.22264101594930263
			947.1365227537923	0.23091902026719394
			948.0420070011669	0.24030570917841387
			948.9474912485415	0.25077011956686396
			949.852975495916	0.2622778447380577
			950.7584597432906	0.27479113318000586
			951.6639439906652	0.2882689847666782
			952.5694282380397	0.3026672189130907
			953.4749124854143	0.31793877224369527
			954.3803967327889	0.3340337448840076
			955.2858809801634	0.35089958206404837
			956.191365227538	0.36848123450141906
			957.0968494749125	0.38672139757592805
			958.0023337222871	0.4055606581372131
			958.9078179696617	0.42493765178651
			959.8133022170362	0.4447893331236753
			960.7187864644108	0.46505114383589347
			961.6242707117854	0.48565723849690295
			962.5297549591598	0.5065406580378358
			963.4352392065344	0.5276336060945962
			964.340723453909	0.5488676453480296
			965.2462077012835	0.5701739038668016
			966.1516919486581	0.5914833249037219
			967.0571761960327	0.6127268754896193
			967.9626604434072	0.6338357691180336
			968.8681446907818	0.6547417059426299
			969.7736289381564	0.6753770747086317
			970.6791131855309	0.6956751852619313
			971.5845974329055	0.7155704613833994
			972.4900816802801	0.7349987156316996
			973.3955659276546	0.7538972788494717
			974.3010501750292	0.7722052284442181
			975.2065344224038	0.789863617494425
			976.1120186697783	0.8068156475397198
			977.0175029171529	0.8230068213274508
			977.9229871645274	0.8383851305465809
			978.828471411902	0.8529012934948497
			979.7339556592766	0.866508825679406
			980.6394399066511	0.8791641945118737
			981.5449241540257	0.8908269886122215
			982.4504084014003	0.9014601112730956
			983.3558926487748	0.9110297496423647
			984.2613768961494	0.9195055819132218
			985.166861143524	0.9268608756946739
			986.0723453908985	0.9330725763538863
			986.9778296382731	0.938121302905096
			987.8833138856477	0.9419914519914931
			988.7887981330222	0.9446713409690964
			989.6942823803968	0.9461530976000236
			990.5997666277714	0.9464327418631893
			991.5052508751459	0.9455101885963001
			992.4107351225205	0.9433893491191008
			993.3162193698951	0.9400779312585619
			994.2217036172696	0.9355875091398715
			995.1271878646442	0.9299335238887012
			996.0326721120188	0.9231351878050287
			996.9381563593932	0.9152153806866211
			997.8436406067678	0.9062005993139326
			998.7491248541423	0.8961209646163445
			999.6546091015169	0.8850099846965827
			1000.5600933488915	0.8729044770544091
			1001.465577596266	0.8598444883430788
			1002.3710618436406	0.845873191061207
			1003.2765460910152	0.831036624865027
			1004.1820303383897	0.8153836325564331
			1005.0875145857643	0.7989657014027658
			1005.9929988331389	0.7818367806826747
			1006.8984830805134	0.7640530660334462
			1007.803967327888	0.7456728495405802
			1008.7094515752626	0.7267563707826034
			1009.6149358226371	0.7073655371739558
			1010.5204200700117	0.6875637736087543
			1011.4259043173863	0.6674157996536366
			1012.3313885647608	0.6469874470378058
			1013.2368728121354	0.6263453977069973
			1014.14235705951	0.6055569910793547
			1015.0478413068845	0.5846900168264153
			1015.9533255542591	0.5638124699124144
			1016.8588098016336	0.5429923489405969
			1017.7642940490082	0.5222974303459029
			1018.6697782963828	0.5017950362200374
			1019.5752625437573	0.48155183710327387
			1020.4807467911319	0.4616336178138959
			1021.3862310385065	0.4421050829199985
			1022.291715285881	0.42302960243783183
			1023.1971995332556	0.4044690692572186
			1024.10268378063	0.3864836778778771
			1025.0081680280048	0.36913169042420735
			1025.9136522753793	0.35246928814590056
			1026.8191365227538	0.336550392877065
			1027.7246207701285	0.32142650542023476
			1028.630105017503	0.3071464385152788
			1029.5355892648774	0.29375629244140644
			1030.4410735122522	0.28129926583797654
			1031.3465577596266	0.26981547930886896
			1032.2520420070011	0.259341835020563
			1033.1575262543759	0.24991199170465517
			1034.0630105017503	0.24155619672448242
			1034.9684947491248	0.23430114400808524
			1035.8739789964995	0.22816994823255182
			1036.779463243874	0.22318209688638746
			1037.6849474912485	0.21935336924610838
			1038.5904317386232	0.21669566645862515
			1039.4959159859977	0.21521717841660376
			1040.4014002333722	0.21492224035293261
			1041.306884480747	0.2158113347953644
			1042.2123687281214	0.21788104743103187
			1043.117852975496	0.2211242016996214
			1044.0233372228706	0.22552981695402627
			1044.928821470245	0.2310830761500467
			1045.8343057176196	0.2377654797820871
			1046.739789964994	0.2455548824265994
			1047.6452742123688	0.2544255859608633
			1048.5507584597433	0.26434828166196095
			1049.4562427071178	0.27529035700039045
			1050.3617269544925	0.28721590118711815
			1051.267211201867	0.30008579981124833
			1052.1726954492415	0.3138578783587175
			1053.0781796966162	0.3284870977391341
			1053.9836639439907	0.3439256590649101
			1054.8891481913652	0.36012311385135837
			1055.7946324387399	0.377026601849932
			1056.7001166861144	0.39458101968183723
			1057.6056009334889	0.41272917273483256
			1058.5110851808636	0.43141192988863514
			1059.416569428238	0.4505685073473928
			1060.3220536756126	0.4701365943130062
			1061.2275379229873	0.4900525779821351
			1062.1330221703618	0.5102517406583398
			1063.0385064177362	0.530668500059494
			1063.943990665111	0.5512365978963821
			1064.8494749124854	0.5718893125679664
			1065.75495915986	0.592559698543767
			1066.6604434072347	0.6131807760859823
			1067.5659276546091	0.6336857693125468
			1068.4714119019836	0.6540083206
			1069.3768961493583	0.6740826910075884
			1070.2823803967328	0.6938439894245115
			1071.1878646441073	0.7132283783252087
			1072.093348891482	0.7321732945332927
			1072.9988331388565	0.750617613799773
			1073.904317386231	0.7685018635893319
			1074.8098016336057	0.7857684670994793
			1075.7152858809802	0.8023618504600223
			1076.6207701283547	0.8182286590694547
			1077.5262543757294	0.8333179196762847
			1078.431738623104	0.8475812685411557
			1079.3372228704784	0.8609729938137343
			1080.2427071178531	0.8734502347321322
			1081.1481913652276	0.8849731673328831
			1082.053675612602	0.8955050803267727
			1082.9591598599768	0.905012478269788
			1083.8646441073513	0.9134651872030303
			1084.7701283547258	0.9208365716352834
			1085.6756126021003	0.9271034522097912
			1086.581096849475	0.9322462343358001
			1087.4865810968495	0.9362490122482352
			1088.392065344224	0.9390996336159385
			1089.2975495915987	0.9407896261296907
			1090.2030338389732	0.941314296915037
			1091.1085180863477	0.9406727927850163
			1092.0140023337224	0.9388680348449492
			1092.9194865810969	0.9359066839504511
			1093.8249708284714	0.9317991395479521
			1094.730455075846	0.9265596212884808
			1095.6359393232206	0.9202059174803044
			1096.541423570595	0.9127594484983607
			1097.4469078179698	0.9042451787687207
			1098.3523920653442	0.8946915688278726
			1099.2578763127187	0.884130377487874
			1100.1633605600935	0.8725966169360712
			1101.068844807468	0.8601284974102672
			1101.9743290548424	0.8467672050647161
			1102.8798133022171	0.8325567992090926
			1103.7852975495916	0.8175440540706905
			1104.6907817969661	0.8017784011653397
			1105.5962660443408	0.7853116213109858
			1106.5017502917153	0.7681977468957962
			1107.4072345390898	0.7504929074402976
			1108.3127187864645	0.7322551200080977
			1109.218203033839	0.7135440804050178
			1110.1236872812135	0.6944209890873834
			1111.0291715285882	0.6749483774142359
			1111.9346557759627	0.6551898616015187
			1112.8401400233372	0.6352099382101284
			1113.745624270712	0.6150738031385675
			1114.6511085180864	0.5948471214400588
			1115.556592765461	0.5745958056019582
			1116.4620770128356	0.5543858254524318
			1117.36756126021	0.5342829705380087
			1118.2730455075846	0.5143526484783294
			1119.1785297549593	0.494659669126917
			1120.0840140023338	0.4752680484239057
			1120.9894982497083	0.4562407588124732
			1121.894982497083	0.4376395676038505
			1122.8004667444575	0.419524843329229
			1123.705950991832	0.4019553253393068
			1124.6114352392065	0.38498792726504194
			1125.5169194865812	0.3686776113852494
			1126.4224037339557	0.35307717222790524
			1127.3278879813302	0.3382370433044961
			1128.2333722287049	0.32420515860604004
			1129.1388564760794	0.31102683136816955
			1130.0443407234538	0.298744589977389
			1130.9498249708286	0.2873979491591937
			1131.855309218203	0.27702343712897126
			1132.7607934655775	0.2676543903108308
			1133.6662777129523	0.2593208579245154
			1134.5717619603267	0.25204946068619793
			1135.4772462077012	0.24586341843617593
			1136.382730455076	0.24078241892026164
			1137.2882147024504	0.2368224841807679
			1138.193698949825	0.23399602219928028
			1139.0991831971996	0.23231176437517
			1140.0046674445741	0.23177475691259047
			1140.9101516919486	0.2323862016832272
			1141.8156359393233	0.23414367175830103
			1142.7211201866978	0.2370410136902979
			1143.6266044340723	0.24106834025988932
			1144.532088681447	0.24621208540628142
			1145.4375729288215	0.2524551113362454
			1146.343057176196	0.25977672697884224
			1147.2485414235707	0.26815267554577144
			1148.1540256709452	0.2775553339757736
			1149.0595099183197	0.2879537849810966
			1149.9649941656944	0.2993138792135873
			1150.870478413069	0.3115983076231147
			1151.7759626604434	0.32476685236364333
			1152.681446907818	0.338776427491022
			1153.5869311551926	0.35358121836641565
			1154.492415402567	0.3691328465069859
			1155.3978996499418	0.3853805687723031
			1156.3033838973163	0.40227140938877726
			1157.2088681446908	0.41975028501246126
			1158.1143523920655	0.4377602792914529
			1159.01983663944	0.4562427694564299
			1159.9253208868145	0.47513763364738315
			1160.8308051341892	0.4943834197050749
			1161.7362893815637	0.5139175972353418
			1162.6417736289382	0.5336767320047476
			1163.5472578763129	0.5535966792296476
			1164.4527421236874	0.5736128212950713
			1165.3582263710618	0.5936602565965211
			1166.2637106184363	0.6136740202314599
			1167.169194865811	0.6335892933813201
			1168.0746791131855	0.653341606837146
			1168.98016336056	0.6728670648879971
			1169.8856476079347	0.6921025347877258
			1170.7911318553092	0.7109858823915028
			1171.6966161026837	0.729456129959925
			1172.6021003500584	0.7474536672553752
			1173.507584597433	0.7649204850302211
			1174.4130688448074	0.7818003093088401
			1175.3185530921821	0.7980388028963687
			1176.2240373395566	0.8135837221565174
			1177.129521586931	0.8283851722669002
			1178.0350058343058	0.8423956421718465
			1178.9404900816803	0.8555702115965818
			1179.8459743290548	0.8678667330344277
			1180.7514585764295	0.8792459377650287
			1181.656942823804	0.8896715282850489
			1182.5624270711785	0.8991103071431206
			1183.4679113185532	0.9075323802316583
			1184.3733955659277	0.9149111204044671
			1185.2788798133022	0.9212232787571704
			1186.184364060677	0.9264491085532289
			1187.0898483080514	0.9305724503576319
			1187.9953325554259	0.9335806622582551
			1188.9008168028006	0.9354647398855193
			1189.806301050175	0.9362193791671208
			1190.7117852975496	0.9358429416029088
			1191.6172695449243	0.9343374235283591
			1192.5227537922988	0.9317084739122445
			1193.4282380396733	0.9279654870909667
			1194.333722287048	0.9231213753215918
			1195.2392065344225	0.9171926404206105
			1196.144690781797	0.9101993051044172
			1197.0501750291717	0.9021648809687395
			1197.9556592765462	0.8931161859545779
			1198.8611435239206	0.8830833151404209
			1199.7666277712954	0.8720996045695147
			1200.6721120186698	0.8602014196060006
			1201.5775962660443	0.8474280706880373
			1202.483080513419	0.8338216737810633
			1203.3885647607935	0.819427101843677
			1204.294049008168	0.8042916937496537
			1205.1995332555425	0.7884651711964991
			1206.1050175029172	0.7719995020698089
			1207.0105017502917	0.7549486966933935
			1207.9159859976662	0.7373686178494467
			1208.821470245041	0.7193168126689168
			1209.7269544924154	0.7008523645823103
			1210.63243873979	0.6820356407155237
			1211.5379229871646	0.6629281059985503
			1212.443407234539	0.6435921556001903
			1213.3488914819136	0.6240908896499633
			1214.2543757292883	0.6044878986140698
			1215.1598599766628	0.5848470791880231
			1216.0653442240373	0.5652324110340112
			1216.970828471412	0.5457077559124235
			1217.8763127187865	0.5263366415318038
			1218.781796966161	0.5071820781788166
			1219.6872812135357	0.4883063082290433
			1220.5927654609102	0.4697706502288359
			1221.4982497082847	0.4516352977122588
			1222.4037339556594	0.4339590932904633
			1223.3092182030339	0.4167993465772147
			1224.2147024504084	0.4002116793650347
			1225.120186697783	0.3842498313699584
			1226.0256709451576	0.36896544052801716
			1226.931155192532	0.35440793146758015
			1227.8366394399068	0.3406243656746319
			1228.7421236872813	0.32765926142202295
			1229.6476079346558	0.31555439552441955
			1230.5530921820305	0.3043487956608777
			1231.458576429405	0.2940785325796804
			1232.3640606767794	0.28477659842337055
			1233.2695449241542	0.2764728056713681
			1234.1750291715286	0.269193753090498
			1235.0805134189031	0.2629627079319008
			1235.9859976662779	0.25779943641320413
			1236.8914819136523	0.25372029643591226
			1237.7969661610268	0.2507381111663799
			1238.7024504084015	0.24886213069260907
			1239.607934655776	0.24809794646599004
			1240.5134189031505	0.24844760952217632
			1241.4189031505252	0.24990955451962027
			1242.3243873978997	0.2524785435866256
			1243.2298716452742	0.25614577508628544
			1244.1353558926487	0.26089889981440084
			1245.0408401400234	0.26672207961191174
			1245.946324387398	0.2735958953036826
			1246.8518086347724	0.2814976240976791
			1247.757292882147	0.2904012114938576
			1248.6627771295216	0.30027733176691157
			1249.568261376896	0.3110935055244057
			1250.4737456242708	0.3228142581120715
			1251.3792298716453	0.33540120106823573
			1252.2847141190198	0.34881309411286354
			1253.1901983663945	0.36300607722592115
			1254.095682613769	0.37793379918533276
			1255.0011668611435	0.39354752903635093
			1255.9066511085182	0.409796303635288
			1256.8121353558927	0.42662717382812143
			1257.7176196032672	0.44398531408354885
			1258.6231038506419	0.46181420278953855
			1259.5285880980164	0.4800558197252814
			1260.4340723453909	0.4986508574303742
			1261.3395565927656	0.5175388873316733
			1262.24504084014	0.5366585435793311
			1263.1505250875146	0.5559477677696991
			1264.0560093348893	0.5753439680335654
			1264.9614935822638	0.5947842477096499
			1265.8669778296382	0.6142055955733428
			1266.772462077013	0.6335451016700995
			1267.6779463243874	0.6527401521864161
			1268.583430571762	0.6717286449983195
			1269.4889148191367	0.6904491868342101
			1270.3943990665111	0.708841271178651
			1271.2998833138856	0.726845494910461
			1272.2053675612603	0.7444037750191972
			1273.1108518086348	0.7614594748447046
			1274.0163360560093	0.7779576310286863
			1274.921820303384	0.7938451293011801
			1275.8273045507585	0.8090708844434354
			1276.732788798133	0.8235859565398103
			1277.6382730455077	0.8373437313179828
			1278.5437572928822	0.8503001414498524
			1279.4492415402567	0.8624136946280312
			1280.3547257876314	0.8736456635434934
			1281.260210035006	0.8839602049307953
			1282.1656942823804	0.893324527874853
			1283.071178529755	0.9017088838181397
			1283.9766627771296	0.9090867180030452
			1284.882147024504	0.9154348168002279
			1285.7876312718786	0.9207332959253189
			1286.6931155192533	0.9249656779434872
			1287.5985997666278	0.9281189271055141
			1288.5040840140023	0.9301836318063517
			1289.409568261377	0.9311538235344077
			1290.3150525087515	0.9310270957657096
			1291.220536756126	0.9298046421583512
			1292.1260210035007	0.9274912250172913
			1293.0315052508752	0.924095104550825
			1293.9369894982497	0.9196280411944799
			1294.8424737456244	0.9141053481014458
			1295.7479579929989	0.907545705641956
			1296.6534422403734	0.8999711263372784
			1297.558926487748	0.8914069341579473
			1298.4644107351226	0.8818816939642485
			1299.369894982497	0.8714270111438466
			1300.2753792298718	0.8600775036072976
			1301.1808634772462	0.8478707119246319
			1302.0863477246207	0.8348469323766462
			1302.9918319719955	0.8210490622725028
			1303.89731621937	0.8065224860618203
			1304.8028004667444	0.7913149927149059
			1305.7082847141191	0.7754764893170591
			1306.6137689614936	0.7590589280568859
			1307.5192532088681	0.7421161140438427
			1308.4247374562428	0.7247035465785061
			1309.3302217036173	0.7068781901154823
			1310.2357059509918	0.6886983213562933
			1311.1411901983665	0.6702233593191128
			1312.046674445741	0.6515136249547446
			1312.9521586931155	0.63263017918155
			1313.8576429404902	0.6136346064427479
			1314.7631271878647	0.5945888328098184
			1315.6686114352392	0.5755549048696095
			1316.574095682614	0.5565947952724885
			1317.4795799299884	0.537770205652291
			1318.385064177363	0.519142352567423
			1319.2905484247376	0.500771794142195
			1320.196032672112	0.4827182227462669
			1321.1015169194866	0.4650402402380084
			1322.007001166861	0.44779522576061764
			1322.9124854142358	0.43103910951755414
			1323.8179696616103	0.41482620649795465
			1324.7234539089848	0.39920900863547376
			1325.6289381563595	0.38423807885292555
			1326.534422403734	0.3699618612305018
			1327.4399066511085	0.3564264679716266
			1328.3453908984832	0.3436756124085993
			1329.2508751458577	0.3317504389590501
			1330.1563593932322	0.320689399738005
			1331.0618436406069	0.3105280486877805
			1331.9673278879814	0.30129906609932927
			1332.8728121353558	0.29303208921818846
			1333.7782963827306	0.2857535693684211
			1334.683780630105	0.27948674242127247
			1335.5892648774795	0.27425156908882187
			1336.4947491248543	0.2700646740131286
			1337.4002333722287	0.2669391659572681
			1338.3057176196032	0.26488477956500056
			1339.211201866978	0.2639077725346128
			1340.1166861143524	0.2640108681479791
			1341.022170361727	0.26519325498548674
			1341.9276546091016	0.26745067024763614
			1342.8331388564761	0.2707753659105253
			1343.7386231038506	0.2751560640266042
			1344.6441073512253	0.28057810005129385
			1345.5495915985998	0.28702346458787514
			1346.4550758459743	0.29447082125944235
			1347.360560093349	0.30289553031921684
			1348.2660443407235	0.3122698681043661
			1349.171528588098	0.322563025029153
			1350.0770128354727	0.33374119660939827
			1350.9824970828472	0.34576772002066486
			1351.8879813302217	0.35860323317060794
			1352.7934655775964	0.3722057716603866
			1353.698949824971	0.38653083951401923
			1354.6044340723454	0.40153168218775376
			1355.50991831972	0.41715935775258756
			1356.4154025670946	0.4333629140407958
			1357.320886814469	0.4500895329310756
			1358.2263710618438	0.4672847611411143
			1359.1318553092183	0.48489265121497804
			1360.0373395565928	0.5028559195310603
			1360.9428238039675	0.5211161840797217
			1361.848308051342	0.5396141221825562
			1362.7537922987165	0.5582896787063029
			1363.659276546091	0.577082237954554
			1364.5647607934657	0.5959308509753268
			1365.4702450408402	0.6147744219410852
			1366.3757292882146	0.633551898311184
			1367.2812135355894	0.6522024876180729
			1368.1866977829638	0.6706658307846862
			1369.0921820303383	0.6888822076696152
			1369.997666277713	0.7067927544857522
			1370.9031505250875	0.7243396099244426
			1371.808634772462	0.7414661357262646
			1372.7141190198367	0.7581170850885008
			1373.6196032672112	0.7742388134477444
			1374.5250875145857	0.7897793930876369
			1375.4305717619604	0.8046888044485343
			1376.336056009335	0.8189191503781711
			1377.2415402567094	0.8324247350389667
			1378.1470245040841	0.8451622391847745
			1379.0525087514586	0.8570908511599811
			1379.957992998833	0.8681724736063812
			1380.8634772462078	0.8783717179372672
			1381.7689614935823	0.8876560766620959
			1382.6744457409568	0.8959960768188822
			1383.5799299883315	0.9033653163115398
			1384.485414235706	0.9097405407434408
			1385.3908984830805	0.915101709136662
			1386.2963827304552	0.9194321888143916
			1387.2018669778297	0.9227186193580085
			1388.1073512252042	0.9249510354240417
			1389.012835472579	0.9261229331620335
			1389.9183197199534	0.9262312754280555
			1390.8238039673279	0.9252764332378006
			1391.7292882147026	0.9232622220428311
			1392.634772462077	0.9201959707213642
			1393.5402567094516	0.9160883754242041
			1394.4457409568263	0.9109534803895634
			1395.3512252042008	0.9048086821001977
			1396.2567094515753	0.8976746949653289
			1397.16219369895	0.889575365331529
			1398.0676779463245	0.8805376730971322
			1398.973162193699	0.8705916683831649
			1399.8786464410737	0.8597703268731071
			1400.7841306884482	0.8481094171003177
			1401.6896149358226	0.8356474091801459
			1402.5950991831971	0.8224254256506814
			1403.5005834305719	0.808486958425406
			1404.4060676779463	0.7938778280306338
			1405.3115519253208	0.7786460119496769
			1406.2170361726955	0.7628415010579928
			1407.12252042007	0.7465160852148763
			1408.0280046674445	0.7297232194842135
			1408.9334889148192	0.7125178802421841
			1409.8389731621937	0.6949563209216396
			1410.7444574095682	0.6770959319857743
			1411.649941656943	0.6589950377554169
			1412.5554259043174	0.6407127281390059
			1413.460910151692	0.622308632259806
			1414.3663943990666	0.6038427433328344
			1415.271878646441	0.5853752286396073
			1416.1773628938156	0.5669662162294957
			1417.0828471411903	0.548675623220479
			1417.9883313885648	0.5305629464731655
			1418.8938156359393	0.5126870593318346
			1419.799299883314	0.49510605142515357
			1420.7047841306885	0.47787701389234183
			1421.610268378063	0.46105586281779104
			1422.5157526254377	0.44469714221249274
			1423.4212368728122	0.4288538890040502
			1424.3267211201867	0.41357744416156417
			1425.2322053675614	0.39891723209998897
			1426.1376896149359	0.38492069008952534
			1427.0431738623104	0.37163306696311377
			1427.948658109685	0.35909728522872975
			1428.8541423570596	0.34735376001479784
			1429.759626604434	0.3364403606388335
			1430.6651108518088	0.3263922464904441
			1431.5705950991833	0.31724169120035717
			1432.4760793465578	0.30901806911612506
			1433.3815635939325	0.30174773601418603
			1434.287047841307	0.29545395213340997
			1435.1925320886814	0.2901567090929732
			1436.0980163360562	0.28587283066378955
			1437.0035005834307	0.28261584091370695
			1437.9089848308051	0.28039587461520354
			1438.8144690781799	0.279219702026087
			1439.7199533255543	0.27909072527367856
			1440.6254375729288	0.2800089678995372
			1441.5309218203033	0.28197094982788173
			1442.436406067678	0.2849698854142978
			1443.3418903150525	0.28899562965004255
			1444.247374562427	0.2940346753927039
			1445.1528588098017	0.3000702139291578
			1446.0583430571762	0.30708225563612007
			1446.9638273045507	0.3150476556875571
			1447.8693115519254	0.3239401193125454
			1448.7747957993	0.33373039579253316
			1449.6802800466744	0.3443863600662447
			1450.585764294049	0.3558730691675166
			1451.4912485414236	0.36815286641499456
			1452.396732788798	0.38118559537544533
			1453.3022170361728	0.3949286651695186
			1454.2077012835473	0.4093371727528955
			1455.1131855309218	0.4243640861585303
			1456.0186697782965	0.4399604156420725
			1456.924154025671	0.45607534618050793
			1457.8296382730455	0.47265636536464095
			1458.7351225204202	0.48964952449133525
			1459.6406067677947	0.5069995452948569
			1460.5460910151692	0.5246500213656662
			1461.4515752625439	0.5425435930119171
			1462.3570595099184	0.5606221606334101
			1463.2625437572929	0.5788270489900086
			1464.1680280046676	0.5970991993386128
			1465.073512252042	0.615379380241294
			1465.9789964994166	0.633608350974378
			1466.8844807467913	0.6517270804893296
			1467.7899649941658	0.6696769277020407
			1468.6954492415402	0.6873998282795607
			1469.600933488915	0.7048384831813256
			1470.5064177362894	0.721936564276719
			1471.411901983664	0.7386388795450972
			1472.3173862310387	0.7548915319755279
			1473.2228704784131	0.770642120887008
			1474.1283547257876	0.7858399376552718
			1475.0338389731623	0.8004360564579477
			1475.9393232205368	0.8143835403123008
			1476.8448074679113	0.8276376033914538
			1477.750291715286	0.8401557443395109
			1478.6557759626605	0.8518978437936698
			1479.561260210035	0.8628263140193981
			1480.4667444574095	0.8729063054592996
			1481.3722287047842	0.8821056702450611
			1482.2777129521587	0.8903951561942365
			1483.1831971995332	0.8977484902250193
			1484.088681446908	0.9041424868703647
			1484.9941656942824	0.9095570372011123
			1485.899649941657	0.913975215792008
			1486.8051341890316	0.9173834175223264
			1487.710618436406	0.9197712667274753
			1488.6161026837806	0.921131705469768
			1489.5215869311553	0.9214610204456725
			1490.4270711785298	0.9207589085149753
			1491.3325554259043	0.9190283457191346
			1492.238039673279	0.9162756440980974
			1493.1435239206535	0.9125104916761493
			1494.049008168028	0.9077458264844023
			1494.9544924154027	0.9019978136412725
			1495.8599766627772	0.8952857853826943
			1496.7654609101517	0.8876322832193628
			1497.6709451575264	0.8790628117748935
			1498.5764294049009	0.8696058390100055
			1499.4819136522754	0.8592927386851599
			1500.38739789965	0.8481576395853325
			1501.2928821470246	0.8362372998914722
			1502.198366394399	0.8235709931303679
			1503.1038506417738	0.8102004641460162
			1504.0093348891482	0.7961696664373089
			1504.9148191365227	0.7815246676503862
			1505.8203033838975	0.7663135302280082
			1506.725787631272	0.7505861321841107
			1507.6312718786464	0.7343939779163177
			1508.5367561260211	0.7177900537246183
			1509.4422403733956	0.7008286813385111
			1510.3477246207701	0.6835652971304431
			1511.2532088681448	0.6660562730360279
			1512.1586931155193	0.6483587666780646
			1513.0641773628938	0.6305305122992401
			1513.9696616102685	0.6126296280928774
			1514.875145857643	0.5947144456641128
			1515.7806301050175	0.5768433059267577
			1516.6861143523922	0.5590743777736927
			1517.5915985997667	0.5414654589222823
			1518.4970828471412	0.5240738120544561
			1519.4025670945157	0.506955931700403
			1520.3080513418904	0.49016741175441036
			1521.213535589265	0.47376275609465557
			1522.1190198366394	0.4577951702357034
			1523.024504084014	0.4423164129143939
			1523.9299883313886	0.42737663629077066
			1524.835472578763	0.4130242326497662
			1525.7409568261378	0.3993056004961336
			1526.6464410735123	0.38626509615556526
			1527.5519253208868	0.3739448619940141
			1528.4574095682615	0.36238465220178784
			1529.362893815636	0.3516217146372622
			1530.2683780630105	0.34169072274718293
			1531.1738623103852	0.3326236380432457
			1532.0793465577597	0.32444953612670235
			1532.9848308051342	0.31719461146071254
			1533.8903150525089	0.310882087843909
			1534.7957992998834	0.30553209048297864
			1535.7012835472578	0.30116156511503644
			1536.6067677946326	0.2977843302159766
			1537.512252042007	0.29541096576819914
			1538.4177362893815	0.29404873676840737
			1539.3232205367563	0.29370163575908315
			1540.2287047841307	0.29437039073867244
			1541.1341890315052	0.296052430934029
			1542.03967327888	0.2987418149704638
			1542.9451575262544	0.3024294211801888
			1543.850641773629	0.30710287103689166
			1544.7561260210036	0.3127465655011138
			1545.6616102683781	0.31934175364443423
			1546.5670945157526	0.32686664661294584
			1547.4725787631273	0.3352964550444283
			1548.3780630105018	0.34460338611218194
			1549.2835472578763	0.35475688983377424
			1550.189031505251	0.3657236643599091
			1551.0945157526255	0.37746777791617653
			1552.0	0.38995076732474154
			1552.9054842473747	0.4031318347272495
			1553.8109684947492	0.41696793796836684
			1554.7164527421237	0.4314138841434308
			1555.6219369894984	0.44642256572571776
			1556.527421236873	0.46194506631387783
			1557.4329054842474	0.47793082883445337
			1558.338389731622	0.49432779200842625
			1559.2438739789966	0.5110826199452912
			1560.149358226371	0.5281408422137764
			1561.0548424737456	0.5454470132359575
			1561.9603267211203	0.562944930549348
			1562.8658109684948	0.5805777919191372
			1563.7712952158693	0.5982883945989126
			1564.676779463244	0.6160193044919329
			1565.5822637106185	0.6337130590019905
			1566.487747957993	0.6513123507174108
			1567.3932322053677	0.6687602072345802
			1568.2987164527422	0.6860001905573508
			1569.2042007001166	0.7029765536834425
			1570.1096849474914	0.7196344334835294
			1571.0151691948658	0.7359200603470345
			1571.9206534422403	0.7517808711439146
			1572.826137689615	0.7671657243726238
			1573.7316219369895	0.7820250520950187
			1574.637106184364	0.7963110424651827
			1575.5425904317387	0.8099777404439258
			1576.4480746791132	0.822981219464681
			1577.3535589264877	0.8352797853930045
			1578.2590431738624	0.8468340101549161
			1579.164527421237	0.8576069101418244
			1580.0700116686114	0.8675640613571354
			1580.9754959159861	0.8766737510749729
			1581.8809801633606	0.8849069831855019
			1582.786464410735	0.8922376171172421
			1583.6919486581098	0.8986425195852379
			1584.5974329054843	0.9041015358292214
			1585.5029171528588	0.9085975867129104
			1586.4084014002335	0.912116724797829
			1587.313885647608	0.9146482539941806
			1588.2193698949825	0.9161846174693256
			1589.1248541423572	0.9167214924122166
			1590.0303383897317	0.9162578589926205
			1590.9358226371062	0.9147959229678327
			1591.841306884481	0.9123411155686624
			1592.7467911318554	0.9089020667119996
			1593.6522753792299	0.904490696812438
			1594.5577596266046	0.89912198998243
			1595.463243873979	0.8928140337488832
			1596.3687281213536	0.8855879962080986
			1597.2742123687283	0.8774680098430854
			1598.1796966161028	0.8684810721910962
			1599.0851808634773	0.8586569646907061
			1599.9906651108518	0.84802825123344
			1600.8961493582265	0.8366300268196889
			1601.801633605601	0.8244998611611862
			1602.7071178529754	0.8116777089689213
			1603.6126021003502	0.7982057554344156
			1604.5180863477246	0.7841282455859685
			1605.4235705950991	0.7694913638329379
			1606.3290548424739	0.754343127693623
			1607.2345390898483	0.7387331611531238
			1608.1400233372228	0.7227125454269336
			1609.0455075845975	0.7063336893290003
			1609.950991831972	0.6896501380859432
			1610.8564760793465	0.6727163798556771
			1611.7619603267212	0.6555876919935513
			1612.6674445740957	0.6383199623116664
			1613.5729288214702	0.6209694963395254
			1614.478413068845	0.6035928257911876
			1615.3838973162194	0.5862465513917887
			1616.289381563594	0.5689871290235868
			1617.1948658109686	0.5518707064712227
			1618.100350058343	0.5349529463108798
			1619.0058343057176	0.5182888191582219
			1619.9113185530923	0.5019324482258111
			1620.8168028004668	0.48593692593938215
			1621.7222870478413	0.47035416335892066
			1622.627771295216	0.4552346518243411
			1623.5332555425905	0.4406273881129414
			1624.438739789965	0.4265796862101269
			1625.3442240373397	0.41313698941939436
			1626.2497082847142	0.4003427524001831
			1627.1551925320887	0.38823831560345906
			1628.0606767794634	0.37686277657433104
			1628.9661610268379	0.3662527706637241
			1629.8716452742124	0.3564424818966176
			1630.777129521587	0.3474634882985082
			1631.6826137689616	0.33934462085027434
			1632.588098016336	0.3321118870272953
			1633.4935822637108	0.3257884390317641
			1634.3990665110853	0.32039447538785
			1635.3045507584598	0.3159470906146927
			1636.2100350058345	0.312460344213265
			1637.115519253209	0.3099451911324869
			1638.0210035005834	0.30840939443301757
			1638.926487747958	0.3078575006864767
			1639.8319719953327	0.30829091411994847
			1640.7374562427071	0.30970783916437516
			1641.6429404900816	0.3121032264182114
			1642.5484247374563	0.3154688825746323
			1643.4539089848308	0.31979349903545096
			1644.3593932322053	0.32506263939328983
			1645.26487747958	0.33125875816932393
			1646.1703617269545	0.338361376079084
			1647.075845974329	0.34634707073962795
			1647.9813302217037	0.35518952591430236
			1648.8868144690782	0.36485966842553136
			1649.7922987164527	0.3753257842162456
			1650.6977829638274	0.3865535879387866
			1651.603267211202	0.3985062813795669
			1652.5087514585764	0.41114479834665457
			1653.4142357059511	0.42442784810888096
			1654.3197199533256	0.43831205405828155
			1655.2252042007	0.4527521065483869
			1656.1306884480748	0.4677009432821914
			1657.0361726954493	0.4831098730728532
			1657.9416569428238	0.49892870045575444
			1658.8471411901985	0.5151059693372456
			1659.752625437573	0.531589067764167
			1660.6581096849475	0.5483244225205415
			1661.5635939323222	0.565257661178818
			1662.4690781796967	0.5823338153343862
			1663.3745624270712	0.5994974755688546
			1664.2800466744459	0.616692976320744
			1665.1855309218204	0.6338645899149395
			1666.0910151691949	0.650956681075973
			1666.9964994165696	0.6679139151865221
			1667.901983663944	0.6846814251975624
			1668.8074679113186	0.7012049869644927
			1669.7129521586933	0.7174311915478369
			1670.6184364060678	0.7333076480156762
			1671.5239206534422	0.74878312263182
			1672.429404900817	0.7638076903086771
			1673.3348891481915	0.7783329359317881
			1674.240373395566	0.7923121102513516
			1675.1458576429407	0.805700233187921
			1676.0513418903151	0.8184542673698263
			1676.9568261376896	0.8305332941615524
			1677.8623103850641	0.8418985977329213
			1678.7677946324388	0.8525137729792922
			1679.6732788798133	0.862344881638969
			1680.5787631271878	0.8713605989535707
			1681.4842473745625	0.8795322059357946
			1682.389731621937	0.8868337483497306
			1683.2952158693115	0.8932421478636856
			1684.2007001166862	0.8987372348025866
			1685.1061843640607	0.9033017818412135
			1686.0116686114352	0.9069215884788009
			1686.91715285881	0.9095856113242113
			1687.8226371061844	0.9112858321892457
			1688.728121353559	0.9120173856051136
			1689.6336056009336	0.9117785809318247
			1690.539089848308	0.910570888884535
			1691.4445740956826	0.9083988840808391
			1692.3500583430573	0.9052702605198559
			1693.2555425904318	0.9011959025037756
			1694.1610268378063	0.8961896720657421
			1695.066511085181	0.890268473779905
			1695.9719953325555	0.8834521865423927
			1696.87747957993	0.8757636073956173
			1697.7829638273047	0.8672283079743071
			1698.6884480746792	0.8578745913781626
			1699.5939323220537	0.8477334696834788
			1700.4994165694284	0.8368384325370221
			1701.4049008168029	0.8252254132555178
			1702.3103850641774	0.8129326624366978
			1703.215869311552	0.8000006437217927
			1704.1213535589266	0.7864718338520551
			1705.026837806301	0.7723906248672413
			1705.9323220536758	0.7578032180519275
			1706.8378063010503	0.742757396896651
			1707.7432905484247	0.727302416314575
			1708.6487747957995	0.7114888308140342
			1709.554259043174	0.6953683526756296
			1710.4597432905484	0.6789936370933877
			1711.3652275379231	0.6624181383458547
			1712.2707117852976	0.6456959469676595
			1713.1761960326721	0.6288815839730362
			1714.0816802800468	0.6120298517803808
			1714.9871645274213	0.5951956360411397
			1715.8926487747958	0.57843373931619
			1716.7981330221703	0.5617986988711805
			1717.703617269545	0.545344610097985
			1718.6091015169195	0.5291249446203161
			1719.514585764294	0.5131923778153751
			1720.4200700116687	0.4975986426275536
			1721.3255542590432	0.4823943381344591
			1722.2310385064177	0.4676287445485233
			1723.1365227537924	0.4533497221320968
			1724.042007001167	0.43960351834686157
			1724.9474912485414	0.42643460769542835
			1725.852975495916	0.41388556010366867
			1726.7584597432906	0.40199693652338697
			1727.663943990665	0.3908071372216079
			1728.5694282380398	0.3803522074820492
			1729.4749124854143	0.37066585195614477
			1730.3803967327888	0.36177924517630666
			1731.2858809801635	0.35372092893941426
			1732.191365227538	0.34651672593809735
			1733.0968494749125	0.34018970956718403
			1734.0023337222872	0.33476010246598287
			1734.9078179696617	0.3302451184214799
			1735.8133022170362	0.32665907309260495
			1736.7187864644109	0.32401323651989394
			1737.6242707117854	0.32231580606779525
			1738.5297549591598	0.3215718693486974
			1739.4352392065346	0.32178346333970653
			1740.340723453909	0.3229495289967442
			1741.2462077012835	0.32506582738750855
			1742.1516919486583	0.3281251094647977
			1743.0571761960327	0.3321170546751542
			1743.9626604434072	0.33702830875017975
			1744.868144690782	0.34284250568387775
			1745.7736289381564	0.34954040885157367
			1746.679113185531	0.35709992630876214
			1747.5845974329056	0.3654961141668287
			1748.4900816802801	0.37470138109120305
			1749.3955659276546	0.3846855172204623
			1750.3010501750293	0.3954157943280748
			1751.2065344224038	0.406857043502847
			1752.1120186697783	0.41897185405171056
			1753.017502917153	0.4317206485309373
			1753.9229871645275	0.4450617682996905
			1754.828471411902	0.45895168985362944
			1755.7339556592767	0.4733451273026113
			1756.6394399066512	0.48819518511356463
			1757.5449241540257	0.50345348229118
			1758.4504084014002	0.5190703713360112
			1759.355892648775	0.534995065949931
			1760.2613768961494	0.5511757874804022
			1761.1668611435239	0.5675599733559265
			1762.0723453908986	0.5840944203571421
			1762.977829638273	0.6007254731304265
			1763.8833138856476	0.6173991808168315
			1764.7887981330223	0.634061492051389
			1765.6942823803968	0.6506584223007632
			1766.5997666277713	0.667136228440109
			1767.505250875146	0.6834415923817575
			1768.4107351225205	0.6995217691898491
			1769.316219369895	0.7153247791395353
			1770.2217036172697	0.7307995889854313
			1771.1271878646442	0.7458962364482713
			1772.0326721120186	0.7605660199833324
			1772.9381563593934	0.7747616639146273
			1773.8436406067678	0.7884374643881492
			1774.7491248541423	0.8015494058312017
			1775.654609101517	0.8140553245145509
			1776.5600933488915	0.825915101352033
			1777.465577596266	0.8370906817316301
			1778.3710618436407	0.8475462666833027
			1779.2765460910152	0.8572484334460206
			1780.1820303383897	0.866166234754653
			1781.0875145857644	0.8742712526965772
			1781.992998833139	0.8815377139012975
			1782.8984830805134	0.8879426624087603
			1783.8039673278881	0.8934658732691465
			1784.7094515752626	0.8980900161691296
			1785.614935822637	0.9018007065333336
			1786.5204200700118	0.9045865528035556
			1787.4259043173863	0.9064391288122307
			1788.3313885647608	0.9073530341782524
			1789.2368728121355	0.9073260041639407
			1790.14235705951	0.906358749806324
			1791.0478413068845	0.9044550542789098
			1791.9533255542592	0.901621752734147
			1792.8588098016337	0.8978687214056518
			1793.7642940490082	0.8932087689854918
			1794.669778296383	0.8876576362467923
			1795.5752625437574	0.881234023597731
			1796.4807467911319	0.8739593860680276
			1797.3862310385064	0.8658579440820116
			1798.291715285881	0.8569565986550923
			1799.1971995332556	0.8472848623443364
			1800.10268378063	0.836874687107255
			1801.0081680280048	0.8257604036855735
			1801.9136522753793	0.8139786645320491
			1802.8191365227538	0.8015682205432882
			1803.7246207701285	0.788569852944784
			1804.630105017503	0.775026232438264
			1805.5355892648774	0.760981801959671
			1806.4410735122522	0.7464825713592129
			1807.3465577596266	0.7315760039680418
			1808.2520420070011	0.7163108885095752
			1809.1575262543759	0.7007371232350943
			1810.0630105017503	0.6849055918925371
			1810.9684947491248	0.6688679826957231
			1811.8739789964995	0.6526766389193188
			1812.779463243874	0.6363843582464642
			1813.6849474912485	0.6200442404223765
			1814.5904317386232	0.6037095145167173
			1815.4959159859977	0.5874333526462164
			1816.4014002333722	0.5712687235696566
			1817.306884480747	0.5552681931200337
			1818.2123687281214	0.5394837627810245
			1819.117852975496	0.5239667118820518
			1820.0233372228706	0.5087674254107365
[truncated: 3,989 more rows]
