# Supplementary material for: Preserving a qubit during state-destroying operations on an adjacent qubit at a few micrometers distance
Source: Nat Commun. 2024 Aug 3;15:6575. doi: 10.1038/s41467-024-50864-2 (PMC11298003; doi:10.1038/s41467-024-50864-2)
Supplement: Supplementary file 3 — Source Data [file 41467_2024_50864_MOESM3_ESM.zip › source_data/figure_2a/figure_2a.ipynb]

# %% [code]
import pandas as pd
import matplotlib.pyplot as plt
import numpy as np
from brokenaxes import brokenaxes


# Read the CSV file into a DataFrame
df = pd.read_csv('figure_2a.csv')

# Extract data from the DataFrame
data_x = df['data_x'].dropna().values
data_y = df['data_y'].dropna().values
data_y_err = df['data_y_err'].dropna().values
sim_x = df['sim_x'].dropna().values
sim_y = df['sim_y'].dropna().values
xlims = df['xlims'].dropna().values
xlims = ([eval(i) for i in xlims])

# Plotting
plt.figure(figsize=(100/25.54, 20/25.54), dpi=600)
fontsize = 5
plt.rcParams.update({'font.size': fontsize})
plt.rcParams['font.family'] = 'sans-serif'
plt.rcParams["font.sans-serif"] = ["Arial"]
plt.rcParams['svg.fonttype'] = 'none'
markersize = 0.5
linewidth = 0.5
color = 'k'


bax = brokenaxes(xlims=xlims,wspace=0.2)
bax.errorbar(data_x,data_y,
             yerr=data_y_err,label='data',
            linestyle='',marker='s',markersize=markersize,linewidth=linewidth,color=color)
bax.plot(sim_x,sim_y,label='simulation',linewidth=linewidth,color=color,ls='--')
for idx,ax in enumerate(bax.axs):
    xtick_pos = [int((np.mean(xlims[idx])-60)/50)*50,
                 int((np.mean(xlims[idx])+40)/50)*50]
    xtick_pos = np.uint(xtick_pos)
    ax.xaxis.set_ticks(xtick_pos)

plt.xlabel('Wait time T($\mu$s)', labelpad=10)
plt.ylabel('Normalized \n Fluorescence', labelpad=12)
leg = bax.legend(loc=(0.8, 0.1))
leg.get_frame().set_linewidth(linewidth / 3)
plt.savefig('figure_2a.svg')
plt.show()


# %% [code]
