# Supplementary material for: Preserving a qubit during state-destroying operations on an adjacent qubit at a few micrometers distance
Source: Nat Commun. 2024 Aug 3;15:6575. doi: 10.1038/s41467-024-50864-2 (PMC11298003; doi:10.1038/s41467-024-50864-2)
Supplement: Supplementary file 3 — Source Data [file 41467_2024_50864_MOESM3_ESM.zip › source_data/figure_2b/figure_2b.csv]

case-ii_data_x	case-ii_data_y	case-ii_data_y_err	case-ii_fit_x	case-ii_fit_y	case-i_data_x	case-i_data_y	case-i_data_y_err	case-i_fit_x	case-i_fit_y	case-i_fill_x	case-i_fill_top_y	case-i_fill_bottom_y
110.0	1.0	0.02782223286578373	110.0	1.0000452425836062	110.0	1.0	0.05063239396456613	110.0	0.9983682365642306	110.0	0.9855284227636723	1.0076869031382116
2197.0	0.4288344641358463	0.03833879269803436	173.24242424242425	0.974795161481762	1510.0	0.5163656246243576	0.057144353261571405	174.14141414141415	0.9698721858311644	174.14141414141415	0.950199781806537	0.9842424789632294
4284.0	0.1912856470773062	0.0348736388327682	236.4848484848485	0.9501826181317123	2910.0	0.3167624646395908	0.04397166598384495	238.2828282828283	0.942189487203706	238.2828282828283	0.9161375811093166	0.9613435030055303
6371.0	0.07184834105309497	0.040212524451584464	299.72727272727275	0.9261915153817959	4310.0	0.12720808109911147	0.03231216725867097	302.42424242424244	0.9152969254772683	302.42424242424244	0.8832964220693905	0.9389772850938604
			362.969696969697	0.9028061625163476	5710.0	0.07395992198115235	0.033013479869454215	366.5656565656566	0.8891719480701553	366.5656565656566	0.8516325335064376	0.917131430301209
			426.2121212121212	0.8800112649936219				430.7070707070707	0.8637926461105659	430.7070707070707	0.8211037133235629	0.8957938320757802
			489.45454545454544	0.8577919144428214				494.8484848484849	0.8391377360634226	494.8484848484849	0.7916692722597208	0.8749526655317738
			552.6969696969697	0.8361335789136898				558.9898989898991	0.8151865418816201	558.9898989898991	0.7632899796584692	0.8545963808962624
			615.939393939394	0.8150220933722935				623.1313131313132	0.7919189776667234	623.1313131313132	0.7359280111807732	0.8347136971085297
			679.1818181818181	0.7944436504367732				687.2727272727273	0.7693155308245752	687.2727272727273	0.7095468983921687	0.8152935955683234
			742.4242424242424	0.7743847913470089				751.4141414141415	0.7473572457016866	751.4141414141415	0.6841114801570957	0.7963253140295599
			805.6666666666666	0.7548323971622907				815.5555555555557	0.7260257076886885	815.5555555555557	0.6595878557756201	0.7777983406360947
			868.9090909090909	0.7357736801812398				879.6969696969697	0.7053030277775111	879.6969696969697	0.6359433398000811	0.7597024080962539
			932.1515151515151	0.7171961755783662				943.8383838383838	0.6851718275593438	943.8383838383838	0.6131464184714447	0.7420274879929
			995.3939393939394	0.6990877332517959				1007.979797979798	0.665615224650791	1007.979797979798	0.591166707717303	0.7247637852258747
			1058.6363636363635	0.6814365098768329				1072.1212121212122	0.6466168185360048	1072.1212121212122	0.5699749126555339	0.7079017325837449
			1121.878787878788	0.6642309611601613				1136.2626262626263	0.6281606768129199	1136.2626262626263	0.5495427885496516	0.6914319854418374
			1185.121212121212	0.6474598342896208				1200.4040404040404	0.610231321832057	1200.4040404040404	0.5298431031638055	0.675345416583628
			1248.3636363636363	0.6311121605746163				1264.5454545454545	0.5928137177166906	1264.5454545454545	0.5108496004672556	0.6596331111426144
			1311.6060606060605	0.615177248272349				1328.6868686868688	0.5758932577534938	1328.6868686868688	0.4925369656399478	0.6442863616618685
			1374.8484848484848	0.5996446755951808				1392.828282828283	0.5594557521430891	1392.828282828283	0.47488079133254973	0.6292966632685321
			1438.090909090909	0.5845042838945507				1456.969696969697	0.5434874161002292	1456.969696969697	0.4578575451359752	0.6146557089605797
			1501.3333333333333	0.5697461710169937				1521.1111111111113	0.52797485829363	1521.1111111111113	0.44144453821704327	0.6003553850032385
			1564.5757575757575	0.5553606848279109				1585.2525252525254	0.5129050696157619	1585.2525252525254	0.4256198950784678	0.5863877664325124
			1627.8181818181818	0.5413384168988594				1649.3939393939395	0.4982654122731805	1649.3939393939395	0.4103625244028719	0.5727451126633201
			1691.060606060606	0.5276701963542301				1713.5353535353536	0.4840436091882471	1713.5353535353536	0.39565209094196996	0.5594198631998116
			1754.3030303030303	0.5143470838732899				1777.6767676767677	0.47022773370335297	1777.6767676767677	0.38146898841344906	0.5464046334454877
			1817.5454545454545	0.5013603658436685				1841.818181818182	0.4568061995790114	1841.818181818182	0.36779431336942753	0.5336922106107981
			1880.7878787878788	0.4887015486624602				1905.959595959596	0.4437677512774311	1905.959595959596	0.35460984000166096	0.5212755497159532
			1944.030303030303	0.47636235318121933				1970.1010101010102	0.431101454523421	1970.1010101010102	0.3418979958499171	0.5091477696867315
			2007.2727272727273	0.46433470929121246				2034.2424242424245	0.4187966871347123	2034.2424242424245	0.32964183838114125	0.4973021495411209
			2070.5151515151515	0.4526107506453873				2098.3838383838383	0.40684313011400786	2098.3838383838383	0.31782503240819987	0.48573212466468024
			2133.757575757576	0.4411828095136067				2162.5252525252527	0.3952307589952855	2162.5252525252527	0.30643182831810156	0.4744312831725563
			2197.0	0.4300434117677825				2226.666666666667	0.3839498354371036	2226.666666666667	0.29544704108068187	0.4633933623561407
			2260.242424242424	0.4191852719936287				2290.808080808081	0.3729908990558537	2290.808080808081	0.28485603000977117	0.45261224521239773
			2323.4848484848485	0.4086012887258388				2354.949494949495	0.36234475949211387	2354.949494949495	0.27464467924987185	0.4420819570539386
			2386.7272727272725	0.3982845398035689				2419.090909090909	0.35200248870345013	2419.090909090909	0.2647993789623398	0.4317966621979656
			2449.969696969697	0.3882282778431906				2483.2323232323233	0.3419554134772005	2483.2323232323233	0.25530700718598953	0.4217506607322482
			2513.212121212121	0.37842592582535145				2547.3737373737376	0.332195108156964	2547.3737373737376	0.24615491234795206	0.4119383853563423
			2576.4545454545455	0.3688710727934579				2611.5151515151515	0.3227133875766957	2611.5151515151515	0.23733089640147215	0.4023543982962994
			2639.6969696969695	0.3595574696607672				2675.656565656566	0.31350230019647984	2675.656565656566	0.22882319856817152	0.3929933882911565
			2702.939393939394	0.35047902512334483				2739.79797979798	0.304554121434227	2739.79797979798	0.22062047966311085	0.38385016764953844
			2766.181818181818	0.34162980167621676				2803.939393939394	0.2958613471877021	2803.939393939394	0.21271180698175685	0.3749196693747389
			2829.4242424242425	0.3330040117301081				2868.0808080808083	0.28741668754144967	2868.0808080808083	0.20508663972871258	0.36619694435668837
			2892.6666666666665	0.3245960138262315				2932.2222222222226	0.27921306065334195	2932.2222222222226	0.19773481496879036	0.35767715862925287
			2955.909090909091	0.31640030894664695				2996.3636363636365	0.271243586815619	2996.3636363636365	0.1906465340817022	0.34935559069134303
			3019.151515151515	0.308411536917782				3060.505050505051	0.263501582685443	3060.505050505051	0.1838123497023139	0.3412276288903489
			3082.3939393939395	0.3006244729047582				3124.6464646464647	0.25598055568012873	3124.6464646464647	0.17722315312905826	0.3332887688664517
			3145.6363636363635	0.2930340239942333				3188.787878787879	0.2486741985323469	3188.787878787879	0.17087016218372325	0.32553461105639325
			3208.878787878788	0.28563522586352214				3252.9292929292933	0.241576384000738	3252.9292929292933	0.16474490950643564	0.3179608582553238
			3272.121212121212	0.2784232395338191				3317.070707070707	0.23468115973149836	3317.070707070707	0.15883923127023902	0.3105633132353735
			3335.3636363636365	0.27139334820539807				3381.2121212121215	0.2279827432666298	3381.2121212121215	0.15314525630022513	0.30333787641962934
			3398.6060606060605	0.26454095417272067				3445.3535353535353	0.22147551719466782	3445.3535353535353	0.14765539558271595	0.2962805436102292
			3461.848484848485	0.2578615758174339				3509.4949494949497	0.21515402443981968	3509.4949494949497	0.1423623321505145	0.28938740376931193
			3525.090909090909	0.25135084467729224				3573.636363636364	0.20901296368556355	3573.636363636364	0.1372590113307435	0.2826546368515958
			3588.3333333333335	0.24500450258908607				3637.777777777778	0.20304718492887017	3637.777777777778	0.1323386313422731	0.2760785116873835
			3651.5757575757575	0.23881839890370785				3701.919191919192	0.1972516851613181	3701.919191919192	0.12759463423020703	0.26965538391481875
			3714.818181818182	0.23278848777153513				3766.0606060606065	0.19162160417348198	3766.0606060606065	0.12302069712534396	0.2633816939602519
			3778.060606060606	0.22691082549635508				3830.2020202020203	0.1861522204790742	3830.2020202020203	0.11861072381696386	0.25725396506559284
			3841.3030303030305	0.22118156795609892				3894.3434343434346	0.18083894735542216	3894.3434343434346	0.11435883662770893	0.2512688013615582
			3904.5454545454545	0.21559696808870077				3958.484848484849	0.175677328996961	3958.484848484849	0.11025936857972873	0.2454228859857465
			3967.787878787879	0.21015337344143525				4022.626262626263	0.17066303677851577	4022.626262626263	0.1063068558416484	0.23971297924449658
			4031.030303030303	0.20484722378213246				4086.767676767677	0.16579186562523873	4086.767676767677	0.10249603044629384	0.2341359168175118
			4094.2727272727275	0.19967504877070633				4150.909090909091	0.16105973048615918	4150.909090909091	0.09882181326946766	0.22868860800425514
			4157.515151515152	0.19463346568947532				4215.050505050505	0.15646266290838648	4215.050505050505	0.09527930726041742	0.22336803401114186
			4220.757575757576	0.18971917723078952				4279.19191919192	0.15199680770909477	4279.19191919192	0.09186379091497457	0.21817124627858275
			4284.0	0.1849289693405179				4343.333333333334	0.14765841974249821	4343.333333333334	0.08857071198266381	0.21309536484694916
			4347.242424242424	0.18025970911598546				4407.474747474747	0.14344386075910467	4407.474747474747	0.08539568139939706	0.20813757676055458
			4410.484848484848	0.17570834275698496				4471.616161616162	0.13934959635461472	4471.616161616162	0.08233446743766368	0.20329513450876904
			4473.727272727273	0.17127189356852374				4535.757575757576	0.13537219300590758	4535.757575757576	0.07938299006642234	0.19856535450340168
			4536.969696969697	0.1669474600139987				4599.89898989899	0.13150831519162717	4599.89898989899	0.07653731551317508	0.1939456155915077
			4600.212121212121	0.1627322138175268				4664.040404040405	0.12775472259495446	4664.040404040405	0.07379365102097776	0.18943335760279614
			4663.454545454545	0.1586233981141896				4728.181818181818	0.12410826738622013	4728.181818181818	0.07114833979339748	0.18502607993083273
			4726.69696969697	0.15461832564698208				4792.323232323232	0.1205658915830781	4792.323232323232	0.06859785612068056	0.1807213401472517
			4789.939393939394	0.15071437700928705				4856.464646464647	0.11712462448602766	4856.464646464647	0.0661388006806348	0.17651675264820949
			4853.181818181818	0.14690899893172446				4920.606060606061	0.1137815801871314	4920.606060606061	0.06376789600796255	0.17240998733232893
			4916.424242424242	0.14319970261225654				4984.747474747475	0.11053395514984155	4984.747474747475	0.06148198212600701	0.16839876830940184
			4979.666666666667	0.1395840620884557				5048.88888888889	0.10737902585790413	5048.88888888889	0.059278012335088476	0.1644808726391346
			5042.909090909091	0.13605971265087144				5113.030303030303	0.10431414653137003	5113.030303030303	0.057153049151818486	0.16065412909923749
			5106.151515151515	0.1326243492964571				5177.171717171717	0.1013367469077962	5177.171717171717	0.05510426039397838	0.15691641698217498
			5169.393939393939	0.12927572522104694				5241.313131313132	0.09844433008677816	5241.313131313132	0.053128915405745436	0.1532656649199107
			5232.636363636364	0.12601165034989598				5305.454545454546	0.09563447043600486	5305.454545454546	0.05122438141823437	0.14969984973599512
			5295.878787878788	0.12282998990532254				5369.59595959596	0.0929048115570798	5369.59595959596	0.0493881200405043	0.14621699532436006
			5359.121212121212	0.11972866301051577				5433.737373737374	0.09025306430940365	5433.737373737374	0.047617683876353976	0.14281517155419884
			5422.363636363636	0.11670564132859605				5497.878787878788	0.08767700489046	5497.878787878788	0.04591071326239585	0.139492493200325
			5485.606060606061	0.11375894773603744				5562.020202020202	0.08517447297089498	5562.020202020202	0.04426493312306231	0.13624711889841676
			5548.848484848485	0.11088665502958496				5626.161616161617	0.08274336988282643	5626.161616161617	0.04267814993835117	0.13307725012456842
			5612.090909090909	0.10808688466582048				5690.303030303031	0.08038165685986391	5690.303030303031	0.041148248820270135	0.12998113019858315
			5675.333333333333	0.1053578055325537				5754.444444444445	0.07808735332736244	5754.444444444445	0.03967319069408275	0.12695704331045451
			5738.575757575758	0.1026976327512338				5818.585858585859	0.07585853524147752	5818.585858585859	0.038251009580599744	0.1240033135694978
			5801.818181818182	0.1001046265095994				5882.727272727273	0.07369333347562772	5882.727272727273	0.036879809975892866	0.12111830407560355
			5865.060606060606	0.09757709092380225				5946.868686868687	0.07158993225301165	5946.868686868687	0.03555776432493944	0.11830041601209906
			5928.30303030303	0.09511337292926159				6011.010101010102	0.06954656762386528	6011.010101010102	0.03428311058583013	0.11554808775971517
			5991.545454545455	0.09271186119952295				6075.151515151516	0.06756152598618212	6075.151515151516	0.03305414988129346	0.11285979403116674
			6054.787878787879	0.09037098509241506				6139.292929292929	0.06563314264865622	6139.292929292929	0.031869244234407255	0.11023404502586795
			6118.030303030303	0.08808921362281451				6203.434343434344	0.06375980043464202	6203.434343434344	0.03072681438547877	0.10766938560431338
			6181.272727272727	0.08586505446134758				6267.575757575758	0.06193992832596155	6267.575757575758	0.02962533768718427	0.10516439448166792
			6244.515151515151	0.08369705295837354				6331.717171717172	0.060172000145420394	6331.717171717172	0.028563346075162133	0.10271768344011811
			6307.757575757576	0.08158379119261133				6395.858585858587	0.05845453327692829	6395.858585858587	0.027539424111355133	0.10032789655954832
			6371.0	0.07952388704378766				6460.0	0.05678608742215085	6460.0	0.026552207097493688	0.09799370946611624
