# Supplementary material for: Preserving a qubit during state-destroying operations on an adjacent qubit at a few micrometers distance
Source: Nat Commun. 2024 Aug 3;15:6575. doi: 10.1038/s41467-024-50864-2 (PMC11298003; doi:10.1038/s41467-024-50864-2)
Supplement: Supplementary file 3 — Source Data [file 41467_2024_50864_MOESM3_ESM.zip › source_data/figure_2b/figure_2b.ipynb]

# %% [code]
import pandas as pd
import numpy as np
import matplotlib.pyplot as plt
from scipy.optimize import curve_fit

# Read the CSV file into a DataFrame
df = pd.read_csv('figure_2b.csv')

# Extract data for Case II
case_ii_data_x = df['case-ii_data_x']
case_ii_data_y = df['case-ii_data_y']
case_ii_data_y_err = df['case-ii_data_y_err']
case_ii_fit_x = df['case-ii_fit_x']
case_ii_fit_y = df['case-ii_fit_y']

# Extract data for Case I
case_i_data_x = df['case-i_data_x']
case_i_data_y = df['case-i_data_y']
case_i_data_y_err = df['case-i_data_y_err']
case_i_fit_x = df['case-i_fit_x']
case_i_fit_y = df['case-i_fit_y']
case_i_fill_x = df['case-i_fill_x']
case_i_fill_top_y = df['case-i_fill_top_y']
case_i_fill_bottom_y = df['case-i_fill_bottom_y']

# Define exponential function
def exp_func(x, A, tau):
    return A * np.exp(-x / tau)

# Plotting
plt.figure(figsize=(60/25.54, 30/25.54), dpi=600)
plt.rcParams.update({'font.size': 5})
plt.rcParams['font.family'] = 'sans-serif'
plt.rcParams["font.sans-serif"] = ["Arial"]
plt.rcParams['svg.fonttype'] = 'none'
markersize = 1
linewidth = 0.5

plt.errorbar(case_ii_data_x, case_ii_data_y, yerr=case_ii_data_y_err,
             markersize=markersize, marker='s',
             linewidth=linewidth,
             linestyle='', color='k', label='Case-B: Data')

plt.plot(case_ii_fit_x, case_ii_fit_y, 'k', linewidth=linewidth, label='Case-B: Fit')

plt.errorbar(case_i_data_x, case_i_data_y, yerr=case_i_data_y_err,
             markersize=markersize * 2, marker='o', mfc='w',
             linewidth=linewidth, markeredgewidth=linewidth,
             linestyle='', color='k', label='Case-A: Data')

plt.plot(case_i_fit_x, case_i_fit_y, 'k--', linewidth=linewidth, label='Case-A: Fit')

plt.fill_between(case_i_fill_x, case_i_fill_top_y, case_i_fill_bottom_y, alpha=0.15, facecolor='k')

plt.ylabel('Normalized Ramsey fringe contrast')
plt.xlabel('Wait time T($\mu$s)')
leg = plt.legend()
leg.get_frame().set_linewidth(0.0)

plt.savefig('figure_2b.svg')
plt.show()


# %% [code]
