# Supplementary material for: Preserving a qubit during state-destroying operations on an adjacent qubit at a few micrometers distance
Source: Nat Commun. 2024 Aug 3;15:6575. doi: 10.1038/s41467-024-50864-2 (PMC11298003; doi:10.1038/s41467-024-50864-2)
Supplement: Supplementary file 3 — Source Data [file 41467_2024_50864_MOESM3_ESM.zip › source_data/figure_3b/figure_3b.ipynb]

# %% [code]
import pandas as pd
import numpy as np
import matplotlib.pyplot as plt

# Load the data from the CSV file
df = pd.read_csv('figure_3b_1.csv')

# Extract the data from the DataFrame
X = df['X'].dropna().values
Y = df['Y'].dropna().values
Z = df['Z'].values.reshape(len(Y), len(X))

# Extract star data
star_x = df['star'].iloc[0]  
star_y = df['star'].iloc[1]
star_z = df['star'].iloc[2]

# Plotting parameters
fontsize = 6
plt.rcParams.update({'font.size': fontsize})
markersize = 2
linewidth = 0.01
plt.rcParams['font.family'] = 'Arial'
plt.rcParams['svg.fonttype'] = 'none'
fig, axes = plt.subplots(1, 1, figsize=(70/25.54, 35/25.54), dpi=600, sharey=True)

colors = [[0, 0, 0, 1], [95/255, 75/255, 255/255, 1]]

XX, YY = np.meshgrid(X, Y)

# Contour plot
c1 = plt.contourf(YY, XX, Z, levels=100, cmap='viridis_r')
c2 = plt.contour(YY, XX, Z, levels=10, colors='k', linewidths=0.1)

# Ticks and labels
xticks = np.arange(min(Y), max(Y) + 0.2, 0.2)[:]
yticks = np.arange(min(X), max(X) + 0.2, 0.2)[:]
xticklabels = [f"{i:.1f}" for i in xticks]
yticklabels = [f"{i:.1f}" for i in yticks]
plt.xticks(xticks, xticklabels)
plt.yticks(yticks, yticklabels)
plt.ylim([min(X), max(X)])
axes.set_yticks([0.1, 0.3, 0.5, 0.7, 0.9])
axes.set_yticklabels([0.1, 0.3, 0.5, 0.7, 0.9])

# Colorbar
def fmt(x, pos):
    a, b = '{:.1e}'.format(x).split('e')
    b = int(b)
    return r'${} \times 10^{{{}}}$'.format(a, b)

cbar = plt.colorbar(c1, orientation='vertical', pad=0.3)
cbar.ax.locator_params(nbins=6)
cbar.ax.invert_yaxis()
cbar.set_ticks(np.arange(6, int(np.max(Z)), 4))
cbar.set_label(r'$(1-F_{1|2})\times10^{-4}$')
cbar.ax.yaxis.set_label_position('right')

# Placeholder for get_pol_wrt_theta function
def get_pol_wrt_theta(theta):
    return [theta / 90.0]

plt.scatter([star_x], [star_y], [star_z], marker='*', color='k')
plt.xlabel('Relative intensity of $D_1^{(11)}$ $(I^{(11)}/I$)')
plt.ylabel('Proportion of $\pi$ light $(I_{\pi}/I)$')

# Save the plot as an SVG file
plt.savefig('figure_3b_1.svg')


# %% [code]


# %% [code]
import pandas as pd
import matplotlib.pyplot as plt

# Load the data from the CSV file
df = pd.read_csv('figure_3b_2.csv')

# Extract the data from the DataFrame
sim_x = df['sim_x']
sim_y = df['sim_y']

# Plotting parameters
fontsize = 6
plt.rcParams.update({'font.size': fontsize})
markersize = 2
linewidth = 0.5
plt.rcParams['font.family'] = 'Arial'
plt.rcParams['svg.fonttype'] = 'none'
fig, axes = plt.subplots(1, 1, figsize=(15/25.54, 35/25.54), dpi=600, sharex=True)

ax = axes
ax.set_xlabel(r'$\tau_{op}(\mu s)$', color='k')
ax.plot(sim_x, sim_y, color='k', linewidth=linewidth)

plt.ylim([min(sim_y), max(sim_y)])
ax.set_yticks([0.1, 0.3, 0.5, 0.7, 0.9])
plt.minorticks_on()

plt.savefig('figure_3b_2_plot.svg')


# %% [code]
