# Supplementary material for: Preserving a qubit during state-destroying operations on an adjacent qubit at a few micrometers distance
Source: Nat Commun. 2024 Aug 3;15:6575. doi: 10.1038/s41467-024-50864-2 (PMC11298003; doi:10.1038/s41467-024-50864-2)
Supplement: Supplementary file 3 — Source Data [file 41467_2024_50864_MOESM3_ESM.zip › source_data/figure_3b/figure_3b_1.csv]

X	Y	Z	star
0.0	1.0	12.002220134829656	1.0
0.05	0.9	10.969319343565044	0.8624558916853601
0.1	0.8	10.051164724409478	1.0
0.15000000000000002	0.7	9.301954309240411
0.2	0.6	8.626455822207667
0.25	0.5	8.02582209539937
0.30000000000000004	0.3999999999999999	7.498786179408468
0.35000000000000003	0.29999999999999993	7.034532559824225
0.4	0.19999999999999996	6.613425699080744
0.45		6.250681825685223
0.5		5.9178473317378355
0.55		5.643047198422568
0.6000000000000001		5.411714283951596
0.65		5.2085899372872335
0.7000000000000001		5.042349623031184
0.75		4.9080996934514065
0.8		4.811363373002364
0.8500000000000001		4.742551034530029
0.9		4.707724154786597
0.9500000000000001		4.6990380254940955
		11.699231457631964
		10.773249677956676
		10.010803947607116
		9.32961443578295
		8.731397907565942
		8.225945597557516
		7.77293979027649
		7.3804050608672345
		7.043912825938081
		6.726063455436138
		6.47491842220127
		6.251518597395478
		6.057964882268396
		5.915070902899333
		5.797378450905222
		5.719759807286118
		5.67903507822376
		5.67451132733654
		5.708316477056052
		5.776612281930826
		11.34346668724362
		10.57272384616892
		9.944633166872329
		9.384942571395992
		8.909630744072249
		8.502465115987068
		8.140968591962006
		7.840332649066695
		7.57785888631235
		7.334133959055467
		7.150303819872805
		6.99137509477088
		6.862299042998954
		6.75701900662018
		6.698534095209707
		6.659320696729698
		6.648989788435866
		6.656977523437635
		6.676198758018281
		6.690793012851248
		10.907706019663843
		10.342047873488912
		9.882207935604793
		9.495803479497855
		9.164566407107166
		8.882829848949058
		8.64215551623082
		8.432350438369873
		8.265069609269538
		8.127006213125565
		8.01428936103854
		7.918771641569622
		7.86143557472696
		7.821049405576375
		7.800346066789698
		7.800989016110149
		7.79837167493469
		7.810097169483332
		7.806988698231265
		7.777023878565714
		10.394462873888898
		10.078344705308773
		9.84461088930022
		9.65617855894607
		9.505702576668163
		9.385234583723644
		9.297686071137456
		9.240213608010528
		9.193475242864068
		9.16900704434509
		9.161401775976685
		9.166944146182798
		9.177953952124728
		9.20809606010431
		9.234184314642624
		9.253126410203038
		9.27386904080285
		9.274916957827672
		9.241591754725608
		9.176288550721278
		9.78750812176077
		9.803583165641783
		9.849520932387335
		9.924259895590648
		10.02239551013362
		10.128806717650818
		10.2399233777406
		10.373425211923081
		10.50104849342759
		10.630974091273004
		10.765256761269825
		10.88462326244155
		11.002778153197944
		11.107251882302439
		11.18776880570438
		11.241932459907789
		11.266329829898725
		11.255923422822667
		11.203217853328894
		11.096731887502154
		9.078794340059982
		9.51658986957371
		9.954036683747503
		10.398778776024574
		10.834545144504105
		11.261662340283918
		11.684462605147662
		12.08511367439713
		12.4718161691445
		12.833618366446252
		13.16225055690845
		13.455655052745929
		13.70987998036366
		13.918515145504573
		14.071730944334448
		14.169178729727117
		14.206549397530743
		14.183945220400673
		14.092625153434014
		13.93536826845343
		8.251481756130218
		9.271359353121845
		10.281762420344398
		11.277099636819997
		12.250238861942208
		13.195293715552726
		14.105456841181363
		14.966774170212528
		15.76907976008346
		16.500997933125984
		17.15653644272619
		17.722923804552316
		18.19280997879591
		18.559603803280922
		18.825457918433266
		18.987984647226842
		19.040120130014436
		18.995594564957806
		18.84533002793287
		18.613357958751074
		7.308979295799767
		9.233889709107657
		11.204918905970974
		13.196835097078473
		15.179499534406226
		17.12001879574987
		18.988363560292765
		20.751175700016724
		22.381093707290468
		23.850785049838173
		25.139875792196122
		26.23397139788153
		27.120504725799965
		27.800496022600264
		28.277293645130875
		28.547733920058494
		28.63952366210565
		28.554370555951003
		28.310849101592652
		27.926727234738323
