# Supplementary material for: Preserving a qubit during state-destroying operations on an adjacent qubit at a few micrometers distance
Source: Nat Commun. 2024 Aug 3;15:6575. doi: 10.1038/s41467-024-50864-2 (PMC11298003; doi:10.1038/s41467-024-50864-2)
Supplement: Supplementary file 3 — Source Data [file 41467_2024_50864_MOESM3_ESM.zip › source_data/figure_3c/figure_3c.csv]

data_x	data_y	data_y_err	data_x_attn	data_y_attn	data_y_attn_err	data_x_sim1	data_y_sim1	data_x_sim2	data_y_sim2
-20.0	0.9998313182972518	1.376978753871011e-05	0.0	0.9996117700624056	1.1792879792695642e-06	-19.996999699969997	0.9999999957016282	2.103210321032101	0.9956651507561486
-17.0	0.9998243699780835	2.0450695023553605e-05				-19.990999099909992	0.9999999961098514	2.1092109210921066	0.9958539637799496
-14.0	0.9996901279724424	5.564928373017717e-05				-19.984998499849986	0.999999996503013	2.115211521152112	0.99603497925959
-10.0	0.999449486274733	8.302520600277343e-05				-19.97899789978998	0.9999999968800016	2.1212121212121176	0.996208500277014
-9.0	0.9994726946271155	9.133089670327631e-05				-19.972997299729975	0.9999999972397537	2.127212721272123	0.9963748192948578
-8.0	0.9993651878106251	6.191197416126897e-05				-19.96699669966997	0.9999999975812431	2.1332133213321285	0.9965342185614815
-7.0	0.9997044282083645	4.5139646980886253e-05				-19.96099609960996	0.9999999979034967	2.139213921392134	0.9966869702761377
-6.0	0.9992995185193774	6.161841215435003e-05				-19.954995499549955	0.9999999982055899	2.1452145214521465	0.9968333369238871
-5.0	0.9997560931990799	7.655000785472391e-05				-19.94899489948995	0.9999999984866478	2.151215121512152	0.9969735716024201
-4.0	0.9991060537105625	6.75948656187107e-05				-19.942994299429945	0.9999999987458589	2.1572157215721575	0.9971079181456938
4.0	0.9998545766501559	5.589739062444876e-05				-19.936993699369935	0.9999999989824513	2.163216321632163	0.9972366116090263
5.0	0.9993669976110808	4.9135301608339076e-05				-19.93099309930993	0.999999999195735	2.1692169216921684	0.9973598783573256
6.0	0.9995523517868445	7.104319447527982e-05				-19.924992499249925	0.999999999385069	2.175217521752174	0.9974779363999517
7.0	0.9993972218191391	5.8980232684502547e-05				-19.91899189918992	0.9999999995498714	2.1812181218121793	0.9975909956356598
8.0	0.9997901291371718	3.33082859756555e-05				-19.912991299129914	0.999999999689638	2.187218721872185	0.9976992581507463
9.0	0.9998211398304446	2.0765804483511503e-05				-19.906990699069908	0.9999999998039159	2.1932193219321903	0.9978029183696521
10.0	0.9998748221072167	0.00020859777548404765				-19.900990099009903	0.9999999998923348	2.1992199219921957	0.9979021633937513
14.0	0.9996579719076617	1.6123006271638327e-05				-19.894989498949897	0.9999999999545823	2.205220522052201	0.9979971731942338
17.0	0.9998538350536841	2.2921803277425225e-05				-19.88898889888989	0.9999999999904235	2.2112211221122067	0.9980881208604792
20.0	0.9998867749059368	2.6670592154138404e-05				-19.882988298829886	0.9999999999996918	2.217221722172212	0.9981751728282773
						-19.876987698769877	0.9999999999822845	2.2232223222322176	0.9982584890932845
						-19.870987098709872	0.9999999999381798	2.22922292229223	0.998338223434992
						-19.864986498649866	0.9999999998674195	2.2352235223522356	0.998414523640188
						-19.858985898589857	0.9999999997701303	2.241224122412241	0.9984875316977921
						-19.852985298529852	0.9999999996464964	2.2472247224722466	0.9985573840087676
						-19.846984698469846	0.9999999994967804	2.253225322532252	0.9986242115783163
						-19.84098409840984	0.9999999993213171	2.2592259225922575	0.9986881402202152
						-19.834983498349835	0.9999999991204982	2.265226522652263	0.9987492907238263
						-19.82898289828983	0.9999999988948071	2.2712271227122685	0.9988077790506308
						-19.822982298229824	0.9999999986447711	2.277227722772274	0.9988637165069016
						-19.81698169816982	0.9999999983710015	2.2832283228322794	0.9989172099120558
						-19.810981098109814	0.999999998074165	2.289228922892285	0.9989683617676264
						-19.804980498049808	0.999999997754992	2.2952295229522903	0.9990172704211185
						-19.7989798979898	0.9999999974142829	2.301230123012296	0.9990640302166001
						-19.792979297929794	0.9999999970528841	2.3072307230723084	0.9991087316448345
						-19.786978697869788	0.999999996671714	2.313231323132314	0.9991514615010061
						-19.78097809780978	0.9999999962717299	2.3192319231923193	0.9991923030148369
						-19.774977497749774	0.9999999958539538	2.3252325232523248	0.9992313359897557
						-19.768976897689768	0.9999999954194527	2.3312331233123302	0.9992686369438588
						-19.762976297629763	0.9999999949693423	2.3372337233723357	0.9993042792294505
						-19.756975697569757	0.9999999945047789	2.343234323432341	0.9993383331631989
						-19.750975097509752	0.9999999940269603	2.3492349234923466	0.9993708661369615
						-19.744974497449746	0.999999993537127	2.355235523552352	0.9994019427303726
						-19.73897389738974	0.9999999930365502	2.3612361236123576	0.9994316248727486
						-19.732973297329735	0.9999999925265308	2.367236723672363	0.9994599718450329
						-19.72697269726973	0.9999999920083977	2.3732373237323685	0.9994870405230754
						-19.72097209720972	0.9999999914835106	2.379237923792374	0.9995128853295456
						-19.714971497149715	0.9999999909532418	2.3852385238523865	0.9995375584659358
						-19.70897089708971	0.9999999904189832	2.391239123912392	0.9995611099019784
						-19.702970297029704	0.999999989882142	2.3972397239723975	0.9995835875251398
						-19.696969696969695	0.9999999893441317	2.403240324032403	0.9996050372102709
						-19.69096909690969	0.9999999888063752	2.4092409240924084	0.9996255028978557
						-19.684968496849685	0.9999999882702901	2.415241524152414	0.9996450266754932
						-19.67896789678968	0.9999999877373045	2.4212421242124194	0.9996636488586105
						-19.672967296729674	0.9999999872088263	2.427242724272425	0.9996814080662704
						-19.666966696669668	0.9999999866862671	2.4332433243324303	0.9996983412831316
						-19.660966096609663	0.9999999861710125	2.4392439243924358	0.9997144839386578
						-19.654965496549657	0.9999999856644425	2.4452445244524412	0.9997298699648338
						-19.64896489648965	0.9999999851679064	2.4512451245124467	0.9997445318632563
						-19.642964296429646	0.9999999846827343	2.457245724572452	0.9997585007643753
						-19.636963696369637	0.999999984210229	2.4632463246324576	0.9997718064869201
						-19.63096309630963	0.9999999837516598	2.46924692469247	0.99978447759211
						-19.624962496249626	0.9999999833082635	2.4752475247524757	0.999796541438356
						-19.618961896189617	0.9999999828812298	2.481248124812481	0.9998080242333922
						-19.612961296129612	0.9999999824717164	2.4872487248724866	0.9998189510808307
						-19.606960696069606	0.9999999820808285	2.493249324932492	0.9998293460310659
						-19.6009600960096	0.9999999817096307	2.4992499249924975	0.9998392321238719
						-19.594959495949595	0.9999999813591316	2.505250525052503	0.9998486314338368
						-19.58895889588959	0.9999999810302834	2.5112511251125085	0.9998575651101101
						-19.582958295829584	0.9999999807239898	2.517251725172514	0.9998660534178291
						-19.57695769576958	0.9999999804410902	2.5232523252325194	0.9998741157758655
						-19.570957095709574	0.9999999801823581	2.529252925292525	0.9998817707929621
						-19.564956495649568	0.9999999799485133	2.5352535253525303	0.9998890363035592
						-19.55895589558956	0.9999999797402047	2.541254125412536	0.999895929400649
						-19.552955295529554	0.9999999795580103	2.5472547254725484	0.9999024664679801
						-19.546954695469548	0.999999979402449	2.553255325532554	0.9999086632116259
						-19.54095409540954	0.9999999792739561	2.559255925592559	0.9999145346869863
						-19.534953495349534	0.9999999791729064	2.565256525652565	0.9999200953301901
						-19.528952895289528	0.9999999790995932	2.5712571257125703	0.999925358981408
						-19.522952295229523	0.999999979054239	2.5772577257725757	0.9999303389135935
						-19.516951695169517	0.9999999790369944	2.5832583258325816	0.9999350478544312
						-19.51095109510951	0.9999999790479275	2.5892589258925867	0.999939498011448
						-19.504950495049506	0.9999999790870391	2.595259525952592	0.9999437010935076
						-19.4989498949895	0.999999979154243	2.6012601260125976	0.999947668332362
						-19.492949294929495	0.9999999792493915	2.607260726072603	0.9999514105029796
						-19.48694869486949	0.9999999793722517	2.6132613261326085	0.9999549379429709
						-19.48094809480948	0.999999979522515	2.619261926192614	0.9999582605711168
						-19.474947494749475	0.9999999796998036	2.6252625262526266	0.999961387904991
						-19.46894689468947	0.9999999799036666	2.631263126312632	0.9999643290781082
						-19.462946294629464	0.9999999801335715	2.637263726372638	0.9999670928554794
						-19.456945694569455	0.999999980388927	2.643264326432643	0.999969687649952
						-19.45094509450945	0.9999999806690679	2.6492649264926484	0.9999721215352783
						-19.444944494449445	0.9999999809732543	2.6552655265526535	0.9999744022604546
						-19.43894389438944	0.9999999813006898	2.6612661266126594	0.9999765372651465
						-19.432943294329434	0.9999999816505081	2.667266726672665	0.9999785336893229
						-19.426942694269428	0.9999999820217839	2.6732673267326703	0.9999803983875032
						-19.420942094209423	0.9999999824135303	2.6792679267926762	0.9999821379387538
						-19.414941494149417	0.9999999828247053	2.6852685268526812	0.9999837586585927
						-19.40894089408941	0.9999999832542117	2.6912691269126867	0.9999852666090183
						-19.402940294029406	0.9999999837009023	2.697269726972692	0.9999866676084319
						-19.396939693969397	0.999999984163575	2.7032703270326977	0.9999879672412411
						-19.39093909390939	0.9999999846409953	2.70927092709271	0.9999891708668737
						-19.384938493849386	0.9999999851318759	2.7152715271527157	0.9999902836280954
						-19.378937893789377	0.99999998563489	2.721272127212721	0.9999913104595369
						-19.372937293729372	0.999999986148687	2.7272727272727266	0.999992256095282
						-19.366936693669366	0.9999999866718722	2.7332733273327325	0.9999931250763007
						-19.36093609360936	0.9999999872030327	2.7392739273927376	0.9999939217575801
						-19.354935493549355	0.9999999877407242	2.745274527452743	0.9999946503148124
						-19.34893489348935	0.9999999882834847	2.751275127512748	0.9999953147508639
						-19.342934293429344	0.9999999888298369	2.757275727572754	0.9999959189018862
						-19.33693369336934	0.9999999893782897	2.7632763276327594	0.9999964664431671
						-19.330933093309334	0.9999999899273487	2.769276927692765	0.9999969608947262
						-19.324932493249328	0.9999999904755071	2.775277527752771	0.9999974056266341
						-19.31893189318932	0.9999999910212588	2.781278127812776	0.999997803864131
						-19.312931293129314	0.9999999915631073	2.7872787278727884	0.99999815869248
						-19.306930693069308	0.9999999920995578	2.793279327932794	0.9999984730616315
						-19.3009300930093	0.9999999926291322	2.7992799279927993	0.9999987497907031
						-19.294929492949294	0.999999993150367	2.8052805280528044	0.9999989915722373
						-19.288928892889288	0.9999999936618107	2.8112811281128103	0.999999200976318
						-19.282928292829283	0.9999999941620483	2.8172817281728157	0.9999993804544941
						-19.276927692769277	0.9999999946496786	2.823282328232821	0.9999995323435782
						-19.27092709270927	0.9999999951233466	2.829282928292827	0.9999996588692673
						-19.264926492649266	0.9999999955817205	2.835283528352832	0.9999997621496569
						-19.25892589258926	0.999999996023512	2.8412841284128376	0.9999998441986133
						-19.252925292529255	0.9999999964474712	2.8472847284728426	0.9999999069290278
						-19.24692469246925	0.9999999968524016	2.8532853285328486	0.9999999521559708
						-19.24092409240924	0.9999999972371452	2.859285928592854	0.9999999815997285
						-19.234923492349235	0.9999999976006071	2.8652865286528666	0.9999999968887574
						-19.22892289228923	0.9999999979417374	2.871287128712872	0.9999999995625402
						-19.222922292229224	0.9999999982595542	2.8772877287728775	0.999999991074364
						-19.216921692169215	0.9999999985531282	2.883288328832883	0.999999972794019
						-19.21092109210921	0.9999999988215971	2.8892889288928885	0.9999999460104367
						-19.204920492049204	0.999999999064162	2.895289528952894	0.9999999119342409
						-19.1989198919892	0.9999999992801003	2.901290129012899	0.9999998717002524
						-19.192919291929194	0.9999999994687486	2.907290729072905	0.9999998263699452
						-19.186918691869188	0.9999999996295201	2.9132913291329103	0.9999997769338171
						-19.180918091809183	0.999999999761906	2.919291929192916	0.9999997243137654
						-19.174917491749177	0.9999999998654691	2.9252925292529217	0.9999996693653561
						-19.16891689168917	0.9999999999398457	2.9312931293129267	0.999999612880093
						-19.162916291629166	0.999999999984759	2.937293729372932	0.9999995555876448
						-19.156915691569157	0.9999999999999983	2.9432943294329372	0.9999994981580161
						-19.15091509150915	0.9999999999854443	2.9492949294929502	0.9999994412037017
						-19.144914491449146	0.9999999999410525	2.955295529552956	0.999999385281793
						-19.138913891389137	0.9999999998668566	2.961296129612961	0.9999993308960888
						-19.13291329132913	0.9999999997629753	2.9672967296729666	0.9999992784991216
						-19.126912691269126	0.9999999996296027	2.973297329732972	0.9999992284942217
						-19.12091209120912	0.9999999994670179	2.9792979297929776	0.9999991812375024
						-19.114911491149115	0.999999999275566	2.985298529852983	0.9999991370398487
						-19.10891089108911	0.9999999990556951	2.9912991299129885	0.9999990961688819
						-19.102910291029104	0.9999999988079051	2.9972997299729935	0.9999990588508867
						-19.0969096909691	0.9999999985327881	3.0033003300329995	0.9999990252727272
						-19.090909090909093	0.9999999982309997	3.009300930093005	0.9999989955837336
						-19.084908490849088	0.9999999979032765	3.0153015301530104	0.999998969897579
						-19.07890789078908	0.999999997550429	3.0213021302130163	0.9999989482941182
						-19.072907290729074	0.9999999971733251	3.027302730273028	0.9999989308212057
						-19.066906690669068	0.9999999967729059	3.033303330333034	0.9999989174965102
						-19.06090609060906	0.9999999963501826	3.0393039303930394	0.9999989083092695
						-19.054905490549054	0.9999999959062159	3.045304530453045	0.9999989032220669
						-19.048904890489048	0.9999999954421374	3.0513051305130507	0.9999989021725381
						-19.042904290429043	0.9999999949591278	3.0573057305730558	0.9999989050750906
						-19.036903690369037	0.9999999944584264	3.0633063306330612	0.9999989118225577
						-19.03090309030903	0.9999999939413147	3.0693069306930667	0.9999989222878745
						-19.024902490249026	0.9999999934091256	3.075307530753072	0.9999989363256749
						-19.01890189018902	0.9999999928632383	3.0813081308130776	0.9999989537738947
						-19.012901290129015	0.9999999923050644	3.087308730873083	0.9999989744553265
						-19.00690069006901	0.9999999917360577	3.093309330933088	0.9999989981791572
						-19.000900090009	0.9999999911576991	3.099309930993094	0.9999990247424579
						-18.994899489948995	0.9999999905714969	3.1053105310531066	0.9999990539316422
						-18.98889888988899	0.9999999899789876	3.111311131113112	0.9999990855239166
						-18.982898289828984	0.9999999893817278	3.1173117311731176	0.9999991192886408
						-18.976897689768975	0.9999999887812783	3.1233123312331226	0.9999991549887093
						-18.97089708970897	0.9999999881792331	3.1293129312931285	0.9999991923818556
						-18.964896489648964	0.9999999875771738	3.135313531353134	0.9999992312219308
						-18.95889588958896	0.9999999869766905	3.1413141314131394	0.9999992712601401
						-18.952895289528954	0.9999999863793785	3.1473147314731453	0.9999993122462368
						-18.946894689468948	0.9999999857868177	3.1533153315331504	0.9999993539296826
						-18.940894089408943	0.9999999852005871	3.159315931593156	0.9999993960607384
						-18.934893489348937	0.9999999846222444	3.1653165316531613	0.9999994383915457
						-18.92889288928893	0.999999984053334	3.1713171317131668	0.9999994806771301
						-18.922892289228926	0.9999999834953758	3.1773177317731722	0.9999995226763835
						-18.916891689168917	0.9999999829498643	3.1833183318331777	0.9999995641529834
						-18.91089108910891	0.9999999824182633	3.1893189318931903	0.9999996048762697
						-18.904890489048906	0.9999999819019931	3.1953195319531957	0.9999996446220694
						-18.898889888988897	0.9999999814024515	3.201320132013201	0.9999996831734814
						-18.89288928892889	0.9999999809209804	3.2073207320732067	0.9999997203216028
						-18.886888688868886	0.9999999804588854	3.213321332133212	0.9999997558662057
						-18.88088808880888	0.9999999800174142	3.219321932193217	0.999999789616375
						-18.874887488748875	0.9999999795977671	3.225322532253223	0.9999998213910751
						-18.86888688868887	0.999999979201083	3.2313231323132285	0.9999998510196898
						-18.862886288628864	0.999999978828445	3.237323732373234	0.9999998783424952
						-18.85688568856886	0.9999999784808726	3.24332433243324	0.9999999032110873
						-18.850885088508853	0.9999999781593204	3.249324932493245	0.999999925488768
						-18.844884488448848	0.9999999778646683	3.2553255325532504	0.9999999450508582
						-18.83888388838884	0.9999999775977424	3.261326132613256	0.9999999617849858
						-18.832883288328834	0.9999999773592723	3.2673267326732685	0.9999999755913194
						-18.826882688268828	0.9999999771499305	3.2733273327332744	0.9999999863827389
						-18.82088208820882	0.999999976970305	3.2793279327932794	0.9999999940849817
						-18.814881488148814	0.9999999768209014	3.285328532853285	0.9999999986367196
						-18.808880888088808	0.9999999767021572	3.2913291329132903	0.9999999999895967
						-18.802880288028803	0.9999999766144194	3.297329732973296	0.9999999981082365
						-18.796879687968797	0.9999999765579475	3.3033303330333013	0.9999999929701873
						-18.79087908790879	0.9999999765329287	3.3093309330933067	0.9999999845658258
						-18.784878487848786	0.9999999765394565	3.3153315331533117	0.9999999728982294
						-18.77887788778878	0.9999999765775464	3.3213321332133177	0.999999957983006
						-18.772877287728775	0.9999999766471249	3.327332733273323	0.999999939848067
						-18.76687668766877	0.9999999767480346	3.3333333333333286	0.9999999185333912
						-18.76087608760876	0.9999999768800317	3.3393339333933345	0.9999998940907309
						-18.754875487548755	0.9999999770427922	3.345334533453346	0.9999998665832865
						-18.74887488748875	0.9999999772359068	3.351335133513352	0.9999998360853615
						-18.742874287428744	0.9999999774588799	3.3573357335733576	0.9999998026819672
						-18.736873687368735	0.9999999777111429	3.363336333633363	0.9999997664684138
						-18.73087308730873	0.9999999779920404	3.369336933693369	0.9999997275498622
						-18.724872487248724	0.9999999783008395	3.375337533753374	0.9999996860408595
						-18.71887188718872	0.9999999786367317	3.3813381338133794	0.9999996420648403
						-18.712871287128714	0.9999999789988362	3.387338733873385	0.9999995957536144
						-18.706870687068708	0.9999999793861947	3.3933393339333904	0.9999995472468285
						-18.700870087008703	0.9999999797977853	3.399339933993396	0.9999994966914167
						-18.694869486948697	0.9999999802325138	3.4053405340534013	0.9999994442410249
						-18.68886888688869	0.999999980689227	3.4113411341134063	0.9999993900554377
						-18.682868286828686	0.9999999811667024	3.4173417341734122	0.9999993342999544
						-18.676867686768677	0.9999999816636667	3.4233423342334177	0.9999992771448222
						-18.67086708670867	0.9999999821787857	3.4293429342934303	0.9999992187645816
						-18.664866486648666	0.9999999827106799	3.4353435343534358	0.9999991593374723
						-18.658865886588657	0.9999999832579172	3.441344134413441	0.9999990990447917
						-18.65286528652865	0.9999999838190248	3.4473447344734467	0.9999990380702729
						-18.646864686468646	0.9999999843924795	3.453345334533452	0.9999989765994571
						-18.64086408640864	0.9999999849767465	3.4593459345934576	0.9999989148190666
						-18.634863486348635	0.9999999855702295	3.4653465346534635	0.9999988529163698
						-18.62886288628863	0.9999999861713218	3.4713471347134686	0.9999987910785888
						-18.622862286228624	0.9999999867783896	3.477347734773474	0.9999987294922594
						-18.61686168616862	0.9999999873897734	3.4833483348334795	0.9999986683426473
						-18.610861086108613	0.9999999880038146	3.489348934893485	0.9999986078131476
						-18.604860486048608	0.9999999886188273	3.4953495349534904	0.9999985480847123
						-18.5988598859886	0.9999999892331292	3.501350135013496	0.9999984893352823
						-18.592859285928593	0.9999999898450274	3.5073507350735085	0.9999984317392375
						-18.586858685868588	0.9999999904528457	3.513351335133514	0.9999983754668582
						-18.58085808580858	0.9999999910549062	3.51935193519352	0.9999983206838193
						-18.574857485748574	0.9999999916495474	3.525352535253525	0.99999826755069
						-18.568856885688568	0.9999999922351223	3.5313531353135303	0.9999982162224643
						-18.562856285628563	0.9999999928100021	3.5373537353735354	0.9999981668481058
						-18.556855685568557	0.9999999933725918	3.5433543354335413	0.9999981195701153
						-18.55085508550855	0.9999999939213166	3.5493549354935467	0.9999980745241277
						-18.544854485448546	0.9999999944546472	3.555355535553552	0.9999980318385472
						-18.53885388538854	0.9999999949710802	3.561356135613558	0.9999979916341689
						-18.532853285328535	0.9999999954691665	3.567356735673563	0.9999979540238788
						-18.52685268526853	0.9999999959474933	3.5733573357335686	0.9999979191123357
						-18.52085208520852	0.9999999964047059	3.579357935793574	0.9999978869957081
						-18.514851485148515	0.9999999968395001	3.5853585358535867	0.9999978577614342
						-18.50885088508851	0.9999999972506302	3.5913591359135917	0.9999978314880059
						-18.502850285028504	0.9999999976369133	3.5973597359735976	0.9999978082447869
						-18.496849684968495	0.9999999979972254	3.603360336033603	0.9999977880918544
						-18.49084908490849	0.9999999983305174	3.6093609360936085	0.999997771079889
						-18.484848484848484	0.9999999986358103	3.6153615361536144	0.9999977572500678
						-18.47884788478848	0.9999999989121909	3.6213621362136195	0.9999977466339987
						-18.472847284728473	0.9999999991588283	3.627362736273625	0.9999977392536983
						-18.466846684668468	0.9999999993749707	3.63336333633363	0.9999977351215801
						-18.460846084608463	0.9999999995599401	3.639363936393636	0.9999977342404776
						-18.454845484548457	0.999999999713157	3.6453645364536413	0.9999977366036915
						-18.44884488448845	0.9999999998341024	3.651365136513647	0.9999977421950978
						-18.442844284428446	0.9999999999223639	3.6573657365736527	0.9999977509892279
						-18.436843684368437	0.9999999999776046	3.6633663366336577	0.9999977629514123
						-18.43084308430843	0.999999999999582	3.6693669366936703	0.9999977780379595
						-18.424842484248426	0.9999999999881376	3.675367536753676	0.9999977961963291
						-18.418841884188417	0.9999999999432058	3.6813681368136812	0.9999978173653661
						-18.41284128412841	0.9999999998648128	3.6873687368736863	0.9999978414755032
						-18.406840684068406	0.9999999997530682	3.693369336933692	0.999997868449066
						-18.4008400840084	0.999999999608174	3.6993699369936976	0.9999978982005332
						-18.394839483948395	0.9999999994304299	3.705370537053703	0.9999979306368393
						-18.38883888388839	0.9999999992202132	3.711371137113709	0.9999979656577269
						-18.382838283828384	0.9999999989779943	3.717371737173714	0.9999980031560515
						-18.37683768376838	0.999999998704332	3.7233723372337195	0.9999980430181833
						-18.370837083708373	0.9999999983998696	3.7293729372937245	0.9999980851243578
						-18.364836483648368	0.9999999980653298	3.7353735373537305	0.9999981293490879
						-18.35883588358836	0.9999999977015293	3.741374137413736	0.9999981755615623
						-18.352835283528353	0.9999999973093522	3.7473747374737485	0.9999982236260706
						-18.346834683468348	0.9999999968897685	3.753375337533754	0.9999982734024355
						-18.34083408340834	0.9999999964438202	3.7593759375937594	0.99999832474645
						-18.334833483348334	0.9999999959726245	3.765376537653765	0.9999983775103355
						-18.328832883288328	0.9999999954773672	3.7713771377137704	0.9999984315431919
						-18.322832283228323	0.9999999949592999	3.777377737773776	0.9999984866914713
						-18.316831683168317	0.9999999944197464	3.783378337833781	0.99999854279943
						-18.31083108310831	0.999999993860075	3.7893789378937868	0.9999985997096134
						-18.304830483048306	0.9999999932817266	3.7953795379537922	0.9999986572633182
						-18.2988298829883	0.9999999926861894	3.8013801380137977	0.9999987153010712
						-18.292829282928295	0.9999999920749991	3.8073807380738036	0.9999987736630909
						-18.28682868286829	0.9999999914497325	3.8133813381338086	0.9999988321897638
						-18.28082808280828	0.9999999908120171	3.819381938193814	0.999998890722101
						-18.274827482748275	0.9999999901635122	3.825382538253819	0.9999989491022021
						-18.26882688268827	0.9999999895059067	3.831383138313832	0.9999990071737032
						-18.262826282628264	0.9999999888409253	3.837383738373838	0.9999990647822241
						-18.256825682568255	0.9999999881703038	3.843384338433843	0.9999991217757856
						-18.25082508250825	0.9999999874958075	3.8493849384938486	0.9999991780052643
						-18.244824482448244	0.9999999868192087	3.855385538553854	0.9999992333247794
						-18.23882388238824	0.9999999861422942	3.8613861386138595	0.9999992875920963
						-18.232823282328233	0.9999999854668505	3.867386738673865	0.9999993406690237
						-18.226822682268228	0.9999999847946685	3.8733873387338704	0.9999993924217649
						-18.220822082208223	0.9999999841275246	3.8793879387938754	0.9999994427212954
						-18.214821482148217	0.9999999834671978	3.8853885388538814	0.9999994914436923
						-18.20882088208821	0.9999999828154421	3.891389138913887	0.9999995384704475
						-18.202820282028206	0.9999999821739954	3.8973897389738923	0.999999583688778
						-18.196819681968197	0.9999999815445718	3.903390339033898	0.9999996269919144
						-18.19081908190819	0.9999999809288567	3.90939093909391	0.9999996682793508
						-18.184818481848186	0.9999999803285016	3.915391539153916	0.9999997074571099
						-18.178817881788177	0.9999999797451143	3.9213921392139213	0.9999997444379441
						-18.17281728172817	0.9999999791802695	3.9273927392739267	0.9999997791415554
						-18.166816681668166	0.9999999786354905	3.9333933393339326	0.9999998114947629
						-18.16081608160816	0.9999999781122472	3.9393939393939377	0.9999998414316674
						-18.154815481548155	0.999999977611957	3.945394539453943	0.9999998688937852
						-18.14881488148815	0.9999999771359811	3.9513951395139486	0.9999998938301634
						-18.142814281428144	0.999999976685611	3.957395739573954	0.9999999161974696
						-18.13681368136814	0.9999999762620767	3.9633963396339595	0.9999999359600563
						-18.130813081308133	0.9999999758665358	3.969396939693965	0.9999999530900158
						-18.124812481248128	0.9999999755000796	3.97539753975397	0.9999999675671875
						-18.11881188118812	0.9999999751637091	3.981398139813976	0.9999999793791694
						-18.112811281128113	0.9999999748583626	3.9873987398739885	0.9999999885212983
						-18.106810681068108	0.9999999745848869	3.993399339933994	0.9999999949965916
						-18.1008100810081	0.9999999743440432	3.9993999399939995	0.9999999988156882
						-18.094809480948093	0.9999999741365124	4.005400540054005	0.9999999999967657
						-18.088808880888088	0.9999999739628819	4.01140114011401	0.9999999985654237
						-18.082808280828083	0.9999999738236578	4.017401740174016	0.9999999945545526
						-18.076807680768077	0.9999999737192412	4.023402340234021	0.9999999880041905
						-18.07080708070807	0.9999999736499532	4.029402940294027	0.9999999789613571
						-18.064806480648066	0.9999999736160095	4.035403540354032	0.9999999674798432
						-18.05880588058806	0.9999999736175409	4.041404140414038	0.9999999536200449
						-18.052805280528055	0.9999999736545717	4.047404740474043	0.9999999374486894
						-18.04680468046805	0.9999999737270446	4.053405340534049	0.9999999190386416
						-18.04080408040804	0.9999999738347966	4.059405940594054	0.9999998984686206
						-18.034803480348035	0.9999999739775743	4.06540654065406	0.9999998758229396
						-18.02880288028803	0.9999999741550236	4.071407140714072	0.9999998511912158
						-18.022802280228024	0.9999999743667027	4.077407740774078	0.9999998246680755
						-18.016801680168015	0.9999999746120726	4.083408340834083	0.9999997963528501
						-18.01080108010801	0.9999999748905072	4.089408940894089	0.9999997663492365
						-18.004800480048004	0.9999999752012841	4.095409540954094	0.9999997347649954
						-17.998799879988	0.9999999755435958	4.1014101410140995	0.9999997017115723
						-17.992799279927993	0.9999999759165462	4.107410741074105	0.9999996673037962
						-17.986798679867988	0.9999999763191565	4.11341134113411	0.999999631659482
						-17.980798079807983	0.9999999767503698	4.119411941194116	0.9999995948990927
						-17.974797479747977	0.999999977209041	4.125412541254121	0.9999995571453691
						-17.96879687968797	0.9999999776939557	4.131413141314127	0.9999995185229575
						-17.962796279627966	0.9999999782038246	4.137413741374132	0.9999994791580386
						-17.956795679567957	0.9999999787372902	4.143414341434138	0.9999994391779533
						-17.95079507950795	0.9999999792929234	4.14941494149415	0.9999993987108333
						-17.944794479447946	0.9999999798692379	4.155415541554156	0.9999993578852218
						-17.938793879387937	0.9999999804646866	4.161416141614161	0.9999993168297029
						-17.93279327932793	0.9999999810776693	4.167416741674167	0.999999275672526
						-17.926792679267926	0.9999999817065315	4.173417341734172	0.999999234541267
						-17.92079207920792	0.9999999823495793	4.179417941794178	0.9999991935624286
						-17.914791479147915	0.999999983005069	4.185418541854183	0.9999991528611153
						-17.90879087908791	0.9999999836712247	4.191419141914189	0.9999991125606711
						-17.902790279027904	0.9999999843462402	4.197419741974194	0.9999990727823425
						-17.8967896789679	0.9999999850282729	4.2034203420342	0.9999990336449565
						-17.890789078907893	0.9999999857154722	4.209420942094205	0.9999989952645766
						-17.884788478847888	0.9999999864059534	4.2154215421542105	0.9999989577542132
						-17.87878787878788	0.9999999870978294	4.221422142214216	0.9999989212235143
						-17.872787278727873	0.9999999877892078	4.2274227422742285	0.9999988857784681
						-17.866786678667868	0.9999999884781834	4.233423342334234	0.9999988515211345
						-17.86078607860786	0.9999999891628624	4.2394239423942395	0.9999988185493939
						-17.854785478547853	0.9999999898413505	4.245424542454245	0.9999987869566762
						-17.848784878487848	0.9999999905117778	4.25142514251425	0.9999987568317408
						-17.842784278427843	0.9999999911722852	4.257425742574256	0.999998728258452
						-17.836783678367837	0.9999999918210314	4.263426342634261	0.9999987013155813
						-17.83078307830783	0.999999992456216	4.269426942694267	0.9999986760766094
						-17.824782478247826	0.9999999930760571	4.275427542754272	0.9999986526095701
						-17.81878187818782	0.9999999936788241	4.281428142814278	0.999998630976884
						-17.812781278127815	0.9999999942628184	4.287428742874283	0.9999986112352242
						-17.80678067806781	0.9999999948263923	4.293429342934289	0.9999985934354039
						-17.8007800780078	0.9999999953679536	4.299429942994294	0.9999985776222677
						-17.794779477947795	0.9999999958859577	4.3054305430543	0.999998563834605
						-17.78877887788779	0.9999999963789277	4.311431143114312	0.9999985521050955
						-17.782778277827784	0.9999999968454462	4.317431743174318	0.9999985424602552
						-17.776777677767775	0.9999999972841692	4.323432343234323	0.9999985349203966
						-17.77077707770777	0.9999999976938206	4.329432943294329	0.9999985294996311
						-17.764776477647764	0.9999999980731998	4.335433543354334	0.9999985262058765
						-17.75877587758776	0.9999999984211875	4.3414341434143395	0.9999985250408565
						-17.752775277527753	0.9999999987367458	4.347434743474345	0.999998526000174
						-17.746774677467748	0.9999999990189244	4.3534353435343505	0.999998529073339
						-17.740774077407742	0.9999999992668545	4.359435943594356	0.9999985342438656
						-17.734773477347737	0.999999999479765	4.365436543654361	0.9999985414893526
						-17.72877287728773	0.9999999996569705	4.371437143714367	0.9999985507815932
						-17.722772277227726	0.9999999997978877	4.377437743774372	0.9999985620867011
						-17.716771677167717	0.9999999999020239	4.383438343834378	0.9999985753652343
						-17.71077107710771	0.9999999999689854	4.38943894389439	0.9999985905723786
						-17.704770477047706	0.9999999999984832	4.395439543954396	0.9999986076580804
						-17.698769876987697	0.999999999990321	4.401440144014401	0.9999986265672539
						-17.69276927692769	0.9999999999444064	4.407440744074407	0.9999986472399571
						-17.686768676867686	0.9999999998607528	4.413441344134412	0.999998669611614
						-17.68076807680768	0.9999999997394636	4.419441944194418	0.9999986936132234
						-17.674767476747675	0.9999999995807588	4.425442544254423	0.9999987191715839
						-17.66876687668767	0.9999999993849485	4.431443144314429	0.9999987462095462
						-17.662766276627664	0.9999999991524513	4.437443744374434	0.9999987746462475
						-17.65676567656766	0.9999999988837688	4.44344434443444	0.9999988043973871
						-17.650765076507653	0.9999999985795265	4.449444944494445	0.999998835375467
						-17.644764476447648	0.9999999982404284	4.4554455445544505	0.9999988674900863
						-17.63876387638764	0.9999999978672761	4.461446144614456	0.9999989006482094
						-17.632763276327633	0.9999999974609715	4.467446744674469	0.9999989347544502
						-17.626762676267628	0.9999999970225022	4.473447344734474	0.9999989697113723
						-17.620762076207622	0.9999999965529424	4.4794479447944795	0.9999990054197562
						-17.614761476147613	0.9999999960534584	4.485448544854485	0.9999990417789277
						-17.608760876087608	0.9999999955252965	4.49144914491449	0.999999078687025
						-17.602760276027603	0.999999994969778	4.497449744974496	0.9999991160413151
						-17.596759675967597	0.999999994388309	4.503450345034501	0.9999991537384876
						-17.59075907590759	0.9999999937823683	4.509450945094507	0.999999191674952
						-17.584758475847586	0.9999999931534903	4.515451545154512	0.9999992297471386
						-17.57875787578758	0.9999999925032884	4.521452145214518	0.999999267851783
						-17.572757275727575	0.9999999918334281	4.527452745274523	0.9999993058862306
						-17.56675667566757	0.9999999911456401	4.533453345334529	0.9999993437487166
						-17.560756075607564	0.999999990441698	4.539453945394534	0.9999993813386501
						-17.554755475547555	0.9999999897234244	4.54545454545454	0.9999994185568936
						-17.54875487548755	0.9999999889926915	4.551455145514552	0.9999994553060292
						-17.542754275427544	0.9999999882513959	4.557455745574558	0.999999491490633
						-17.536753675367535	0.9999999875014779	4.563456345634563	0.9999995270175241
						-17.53075307530753	0.9999999867449021	4.569456945694569	0.9999995617960142
						-17.524752475247524	0.9999999859836508	4.575457545754574	0.9999995957381513
						-17.51875187518752	0.9999999852197254	4.5814581458145796	0.9999996287589474
						-17.512751275127513	0.9999999844551374	4.587458745874585	0.9999996607766031
						-17.506750675067508	0.9999999836919083	4.5934593459345905	0.9999996917127083
						-17.500750075007502	0.9999999829320579	4.599459945994596	0.9999997214924478
						-17.494749474947497	0.9999999821775957	4.605460546054601	0.9999997500447915
						-17.48874887488749	0.9999999814305311	4.611461146114607	0.9999997773026592
						-17.482748274827486	0.9999999806928477	4.617461746174612	0.9999998032030962
						-17.476747674767477	0.9999999799665144	4.623462346234618	0.9999998276874087
						-17.47074707470747	0.9999999792534706	4.62946294629463	0.999999850701315
						-17.464746474647466	0.9999999785556188	4.635463546354636	0.9999998721950516
						-17.458745874587457	0.999999977874839	4.641464146414641	0.9999998921234996
						-17.45274527452745	0.9999999772129518	4.647464746474647	0.9999999104462741
						-17.446744674467446	0.999999976571748	4.653465346534652	0.9999999271277921
						-17.44074407440744	0.9999999759529499	4.659465946594658	0.9999999421373652
						-17.434743474347435	0.9999999753582286	4.665466546654663	0.9999999554492394
						-17.42874287428743	0.9999999747892033	4.671467146714669	0.9999999670426196
						-17.422742274227424	0.9999999742474133	4.677467746774674	0.9999999769017218
						-17.41674167416742	0.9999999737343342	4.68346834683468	0.9999999850157625
						-17.410741074107413	0.9999999732513662	4.689468946894685	0.9999999913789619
						-17.404740474047408	0.9999999727998355	4.6954695469546905	0.9999999959905275
						-17.3987398739874	0.9999999723809782	4.701470147014696	0.9999999988546169
						-17.392739273927393	0.9999999719959523	4.707470747074709	0.9999999999802891
						-17.386738673867388	0.9999999716458191	4.713471347134714	0.9999999993814577
						-17.380738073807382	0.9999999713315595	4.7194719471947195	0.9999999970768051
						-17.374737473747373	0.9999999710540457	4.725472547254725	0.9999999930897011
						-17.368736873687368	0.9999999708140677	4.7314731473147305	0.9999999874481068
						-17.362736273627362	0.9999999706123036	4.737473747374736	0.9999999801844583
						-17.356735673567357	0.9999999704493358	4.743474347434741	0.999999971335553
						-17.35073507350735	0.9999999703256387	4.749474947494747	0.9999999609424052
						-17.344734473447346	0.9999999702415932	4.755475547554752	0.9999999490501087
						-17.33873387338734	0.9999999701974615	4.761476147614758	0.9999999357076759
						-17.332733273327335	0.9999999701934007	4.767476747674763	0.9999999209678782
						-17.32673267326733	0.9999999702294688	4.773477347734769	0.999999904887061
						-17.320732073207324	0.999999970305604	4.779477947794774	0.9999998875249773
						-17.314731473147315	0.9999999704216507	4.78547854785478	0.9999998689445752
						-17.30873087308731	0.9999999705773281	4.791479147914792	0.999999849211816
						-17.302730273027304	0.9999999707722634	4.797479747974798	0.9999998283954524
						-17.296729672967295	0.9999999710059678	4.803480348034803	0.9999998065668265
						-17.29072907290729	0.9999999712778543	4.809480948094809	0.999999783799642
						-17.284728472847284	0.9999999715872234	4.815481548154814	0.9999997601697551
						-17.27872787278728	0.9999999719332753	4.82148214821482	0.9999997357549184
						-17.272727272727273	0.9999999723151196	4.827482748274825	0.9999997106345746
						-17.266726672667268	0.9999999727317554	4.8334833483348305	0.9999996848896157
						-17.260726072607262	0.9999999731820881	4.839483948394836	0.9999996586021301
						-17.254725472547257	0.9999999736649372	4.8454845484548414	0.9999996318551798
						-17.24872487248725	0.9999999741790256	4.851485148514847	0.999999604732553
						-17.242724272427246	0.999999974722985	4.857485748574852	0.9999995773185139
						-17.236723672367237	0.9999999752953768	4.863486348634858	0.9999995496975822
						-17.23072307230723	0.9999999758946745	4.86948694869487	0.9999995219542775
						-17.224722472247226	0.9999999765192723	4.875487548754876	0.999999494172879
						-17.218721872187217	0.999999977167506	4.881488148814881	0.9999994664372052
						-17.21272127212721	0.9999999778376285	4.887488748874887	0.9999994388303641
						-17.206720672067206	0.9999999785278395	4.893489348934892	0.999999411434535
						-17.2007200720072	0.9999999792362808	4.899489948994898	0.9999993843307315
						-17.194719471947195	0.9999999799610346	4.905490549054903	0.9999993575985965
						-17.18871887188719	0.9999999807001432	4.911491149114909	0.9999993313161798
						-17.182718271827184	0.9999999814516034	4.917491749174914	0.999999305559717
						-17.17671767176718	0.999999982213369	4.92349234923492	0.9999992804034472
						-17.170717071707173	0.9999999829833711	4.929492949294925	0.9999992559194113
						-17.164716471647168	0.9999999837595033	4.935493549354931	0.9999992321772511
						-17.15871587158716	0.9999999845396499	4.941494149414936	0.9999992092440455
						-17.152715271527153	0.9999999853216747	4.947494749474949	0.9999991871841277
						-17.146714671467148	0.999999986103427	4.953495349534954	0.9999991660589339
						-17.140714071407142	0.9999999868827583	4.9594959495949595	0.9999991459268363
						-17.134713471347133	0.9999999876575236	4.965496549654965	0.9999991268430102
						-17.128712871287128	0.9999999884255808	4.9714971497149705	0.999999108859293
						-17.122712271227122	0.9999999891848009	4.977497749774976	0.9999990920240639
						-17.116711671167117	0.9999999899330791	4.983498349834981	0.9999990763821341
						-17.11071107110711	0.9999999906683338	4.989498949894987	0.9999990619746361
						-17.104710471047106	0.9999999913885129	4.995499549954992	0.999999048838936
						-17.0987098709871	0.9999999920915974	5.001500150014998	0.9999990370085651
						-17.092709270927095	0.9999999927756198	5.007500750075003	0.999999026513125
						-17.08670867086709	0.9999999934386445	5.013501350135009	0.999999017378259
						-17.080708070807084	0.9999999940788089	5.019501950195014	0.9999990096255845
						-17.074707470747075	0.9999999946942886	5.02550255025502	0.999999003272676
						-17.06870687068707	0.9999999952833305	5.031503150315032	0.9999989983330252
						-17.062706270627064	0.99999999584425	5.037503750375038	0.9999989948160485
						-17.056705670567055	0.9999999963754369	5.043504350435043	0.9999989927270686
						-17.05070507050705	0.9999999968753456	5.049504950495049	0.999998992067343
						-17.044704470447044	0.9999999973425231	5.055505550555054	0.9999989928340794
						-17.03870387038704	0.9999999977755991	5.06150615061506	0.9999989950204654
						-17.032703270327033	0.9999999981732876	5.067506750675065	0.9999989986157252
						-17.026702670267028	0.9999999985344034	5.0735073507350705	0.9999990036051719
						-17.020702070207022	0.9999999988578496	5.079507950795076	0.9999990099702697
						-17.014701470147017	0.999999999142632	5.0855085508550815	0.9999990176887101
						-17.00870087008701	0.9999999993878559	5.091509150915087	0.9999990267345197
						-17.002700270027006	0.9999999995927341	5.097509750975092	0.9999990370781248
						-16.996699669966997	0.9999999997565873	5.103510351035098	0.9999990486864825
						-16.99069906990699	0.9999999998788419	5.10951095109511	0.9999990615231809
						-16.984698469846986	0.9999999999590334	5.115511551155116	0.999999075548584
						-16.978697869786977	0.9999999999968143	5.121512151215121	0.9999990907199398
						-16.97269726972697	0.9999999999919517	5.127512751275127	0.9999991069915324
						-16.966696669666966	0.9999999999443205	5.133513351335132	0.9999991243148333
						-16.96069606960696	0.999999999853915	5.139513951395137	0.9999991426386479
						-16.954695469546955	0.9999999997208443	5.145514551455144	0.9999991619092802
						-16.94869486948695	0.9999999995453323	5.151515151515149	0.9999991820707005
						-16.942694269426944	0.9999999993277193	5.157515751575154	0.9999992030647148
						-16.93669366936694	0.9999999990684515	5.16351635163516	0.9999992248311492
						-16.930693069306933	0.9999999987681031	5.169516951695165	0.9999992473080163
						-16.924692469246928	0.9999999984273444	5.175517551755171	0.9999992704317201
						-16.91869186918692	0.9999999980469654	5.181518151815176	0.9999992941372253
						-16.912691269126913	0.9999999976278621	5.187518751875189	0.9999993183582748
						-16.906690669066908	0.9999999971710394	5.193519351935194	0.9999993430275473
						-16.900690069006902	0.9999999966775951	5.1995199519952	0.9999993680768926
						-16.894689468946893	0.9999999961487477	5.205520552055205	0.9999993934374933
						-16.888688868886888	0.9999999955857938	5.2115211521152105	0.9999994190400855
						-16.882688268826882	0.9999999949901317	5.217521752175215	0.9999994448151438
						-16.876687668766877	0.9999999943632567	5.223522352235221	0.9999994706930817
						-16.87068706870687	0.9999999937067419	5.229522952295227	0.9999994966044503
						-16.864686468646866	0.9999999930222505	5.235523552355232	0.9999995224801255
						-16.85868586858686	0.9999999923115218	5.241524152415238	0.9999995482514994
						-16.852685268526855	0.9999999915763663	5.247524752475243	0.9999995738506812
						-16.84668466846685	0.9999999908186722	5.253525352535249	0.9999995992106644
						-16.840684068406844	0.9999999900403834	5.259525952595253	0.99999962426552
						-16.834683468346835	0.9999999892435124	5.265526552655261	0.9999996489505811
						-16.82868286828683	0.9999999884301142	5.271527152715272	0.9999996732025983
						-16.822682268226824	0.9999999876023021	5.277527752775278	0.9999996969599159
						-16.816681668166815	0.9999999867622335	5.283528352835283	0.9999997201626416
						-16.81068106810681	0.9999999859120953	5.289528952895288	0.9999997427527993
						-16.804680468046804	0.9999999850541098	5.295529552955295	0.9999997646744643
						-16.7986798679868	0.9999999841905328	5.3015301530153	0.9999997858739295
						-16.792679267926793	0.9999999833236278	5.307530753075305	0.9999998062998328
						-16.786678667866788	0.9999999824556751	5.3135313531353106	0.9999998259032726
						-16.780678067806782	0.9999999815889716	5.319531953195316	0.9999998446379547
						-16.774677467746777	0.9999999807258031	5.3255325532553215	0.9999998624602874
						-16.76867686768677	0.9999999798684556	5.331533153315326	0.999999879329483
						-16.762676267626766	0.9999999790192158	5.337533753375333	0.9999998952076755
						-16.756675667566757	0.9999999781803293	5.343534353435338	0.9999999100599811
						-16.75067506750675	0.9999999773540369	5.3495349534953505	0.9999999238546035
						-16.744674467446746	0.9999999765425461	5.355535553555356	0.9999999365628833
						-16.738673867386737	0.999999975748028	5.361536153615361	0.9999999481593649
						-16.73267326732673	0.9999999749726118	5.367536753675368	0.9999999586218519
						-16.726672667266726	0.999999974218381	5.373537353735372	0.999999967931448
						-16.72067206720672	0.9999999734873661	5.379537953795378	0.9999999760725773
						-16.714671467146715	0.9999999727815423	5.385538553855383	0.9999999830330252
						-16.70867086708671	0.9999999721028123	5.391539153915389	0.9999999888039397
						-16.702670267026704	0.9999999714530202	5.397539753975394	0.9999999933798358
						-16.6966696669667	0.9999999708339288	5.4035403540354	0.9999999967586019
						-16.690669066906693	0.9999999702472274	5.409540954095404	0.9999999989414621
						-16.684668466846688	0.9999999696945137	5.415541554155411	0.9999999999329715
						-16.67866786678668	0.9999999691773092	5.421542154215416	0.9999999997409806
						-16.672667266726673	0.9999999686970269	5.427542754275429	0.9999999983765839
						-16.666666666666668	0.9999999682550024	5.433543354335434	0.9999999958540782
						-16.660666066606662	0.9999999678524509	5.439543954395439	0.999999992190889
						-16.654665466546653	0.9999999674905038	5.445544554455446	0.9999999874075236
						-16.648664866486648	0.9999999671701655	5.4515451545154505	0.9999999815274814
						-16.642664266426642	0.9999999668923496	5.457545754575456	0.9999999745771664
						-16.636663666366637	0.9999999666578395	5.4635463546354615	0.9999999665858018
						-16.63066306630663	0.9999999664673151	5.469546954695467	0.9999999575853378
						-16.624662466246626	0.9999999663213395	5.475547554755472	0.9999999476103306
						-16.61866186618662	0.9999999662203459	5.481548154815477	0.9999999366978444
						-16.612661266126615	0.9999999661646604	5.487548754875484	0.9999999248873189
						-16.60666066606661	0.9999999661544777	5.493549354935489	0.9999999122204553
						-16.600660066006604	0.9999999661898769	5.499549954995494	0.9999998987410855
						-16.594659465946595	0.9999999662708123	5.5055505550555	0.9999998844950284
						-16.58865886588659	0.9999999663971112	5.511551155115511	0.999999869529966
						-16.582658265826584	0.9999999665684859	5.517551755175519	0.9999998538952739
						-16.576657665766575	0.9999999667845213	5.523552355235523	0.9999998376419005
						-16.57065706570657	0.9999999670446797	5.529552955295529	0.9999998208221978
						-16.564656465646564	0.9999999673483074	5.535553555355534	0.9999998034897727
						-16.55865586558656	0.9999999676946283	5.54155415541554	0.9999997856993346
						-16.552655265526553	0.9999999680827543	5.547554755475545	0.9999997675065204
						-16.546654665466548	0.9999999685116813	5.553555355535551	0.9999997489677551
						-16.540654065406542	0.999999968980287	5.559555955595557	0.9999997301400794
						-16.534653465346537	0.9999999694873495	5.5655565556555615	0.9999997110809768
						-16.52865286528653	0.9999999700315304	5.571557155715567	0.999999691848232
						-16.522652265226526	0.9999999706113961	5.5775577557755724	0.9999996724997533
						-16.516651665166517	0.9999999712254101	5.583558355835578	0.9999996530934157
						-16.51065106510651	0.9999999718719408	5.58955895589559	0.9999996336868938
						-16.504650465046506	0.9999999725492679	5.595559555955596	0.9999996143375174
						-16.498649864986497	0.9999999732555778	5.601560156015601	0.9999995951020966
						-16.49264926492649	0.9999999739889843	5.607560756075607	0.9999995760367762
						-16.486648664866486	0.9999999747475178	5.613561356135612	0.999999557196883
						-16.48064806480648	0.999999975529135	5.619561956195618	0.999999538636773
						-16.474647464746475	0.9999999763317305	5.625562556255623	0.999999520409686
						-16.46864686468647	0.9999999771531359	5.631563156315628	0.9999995025676159
						-16.462646264626464	0.9999999779911282	5.637563756375635	0.9999994851611589
						-16.45664566456646	0.9999999788434316	5.64356435643564	0.9999994682393846
						-16.450645064506453	0.9999999797077326	5.649564956495645	0.9999994518497082
						-16.444644464446448	0.999999980581673	5.655565556555651	0.9999994360377796
						-16.43864386438644	0.9999999814628645	5.661566156615656	0.9999994208473525
						-16.432643264326433	0.9999999823489073	5.66756675667567	0.9999994063201788
						-16.426642664266428	0.9999999832373614	5.673567356735674	0.9999993924959093
						-16.420642064206422	0.9999999841257894	5.67956795679568	0.9999993794119885
						-16.414641464146413	0.9999999850117484	5.685568556855685	0.9999993671035716
						-16.408640864086408	0.9999999858927924	5.6915691569156905	0.999999355603433
						-16.402640264026402	0.9999999867664813	5.697569756975696	0.999999344941893
						-16.396639663966397	0.9999999876303972	5.703570357035701	0.9999993351467492
						-16.39063906390639	0.9999999884821348	5.709570957095708	0.9999993262432109
						-16.384638463846386	0.9999999893193217	5.715571557155712	0.9999993182538475
						-16.37863786378638	0.9999999901396169	5.721572157215718	0.9999993111985428
						-16.372637263726375	0.999999990940721	5.727572757275723	0.9999993050944498
						-16.36663666366637	0.9999999917203827	5.733573357335729	0.9999992999559635
						-16.360636063606364	0.999999992476398	5.739573957395734	0.9999992957946966
						-16.354635463546355	0.9999999932066291	5.74557455745574	0.9999992926194659
						-16.34863486348635	0.9999999939089945	5.751575157515752	0.9999992904362789
						-16.342634263426344	0.9999999945814942	5.757575757575758	0.9999992892483371
						-16.336633663366335	0.9999999952221927	5.763576357635763	0.9999992890560493
						-16.33063306330633	0.9999999958292481	5.769576957695769	0.999999289857034
						-16.324632463246324	0.9999999964008867	5.775577557755774	0.9999992916461533
						-16.31863186318632	0.9999999969354462	5.7815781578157805	0.9999992944155386
						-16.312631263126313	0.9999999974313513	5.787578757875785	0.99999929815463
						-16.306630663066308	0.999999997887125	5.793579357935791	0.999999302850226
						-16.300630063006302	0.9999999983014015	5.799579957995796	0.9999993084865235
						-16.294629462946297	0.9999999986729181	5.8055805580558015	0.9999993150451897
						-16.28862886288629	0.9999999990005269	5.811581158115807	0.9999993225054196
						-16.282628262826286	0.9999999992831992	5.8175817581758125	0.999999330844016
						-16.276627662766277	0.9999999995200158	5.823582358235817	0.9999993400354573
						-16.27062706270627	0.9999999997101923	5.8295829582958305	0.9999993500519926
						-16.264626462646266	0.9999999998530489	5.835583558355836	0.9999993608637254
						-16.258625862586257	0.9999999999480553	5.841584158415841	0.999999372438712
						-16.25262526252625	0.9999999999947926	5.847584758475847	0.999999384743056
						-16.246624662466246	0.9999999999929762	5.8535853585358515	0.9999993977410295
						-16.24062406240624	0.9999999999424481	5.859585958595859	0.9999994113951659
						-16.234623462346235	0.9999999998431894	5.865586558655863	0.9999994256663741
						-16.22862286228623	0.9999999996953035	5.871587158715869	0.9999994405140747
						-16.222622262226224	0.9999999994990265	5.877587758775874	0.9999994558962988
						-16.21662166216622	0.999999999254736	5.88358835883588	0.9999994717698331
						-16.210621062106213	0.999999998962918	5.889588958895885	0.9999994880903286
						-16.204620462046208	0.9999999986242163	5.89558955895589	0.9999995048124402
						-16.1986198619862	0.9999999982393762	5.901590159015897	0.9999995218899611
						-16.192619261926193	0.9999999978092803	5.907590759075909	0.9999995392759483
						-16.186618661866188	0.9999999973349403	5.913591359135914	0.9999995569228561
						-16.180618061806182	0.999999996817479	5.91959195919592	0.9999995747826882
						-16.174617461746173	0.9999999962581398	5.925592559255924	0.9999995928071013
						-16.168616861686168	0.9999999956582922	5.9315931593159315	0.9999996109475794
						-16.162616261626162	0.9999999950194055	5.937593759375936	0.9999996291555404
						-16.156615661566157	0.9999999943430559	5.9435943594359415	0.9999996473824845
						-16.15061506150615	0.99999999363094	5.949594959495947	0.9999996655801229
						-16.144614461446146	0.9999999928848374	5.955595559555952	0.999999683700516
						-16.13861386138614	0.999999992106634	5.961596159615958	0.9999997016961978
						-16.132613261326135	0.9999999912982984	5.967596759675963	0.999999719520308
						-16.12661266126613	0.9999999904618898	5.97359735973597	0.9999997371267233
						-16.120612061206124	0.9999999895995476	5.979597959795974	0.9999997544701672
						-16.114611461146115	0.9999999887134872	5.98559855985598	0.9999997715063494
						-16.10861086108611	0.9999999878059843	5.991599159915992	0.999999788192064
						-16.102610261026104	0.9999999868793866	5.997599759975998	0.9999998044853169
						-16.096609660966095	0.9999999859360957	6.003600360036002	0.9999998203454326
						-16.09060906090609	0.9999999849785587	6.009600960096009	0.9999998357331495
						-16.084608460846084	0.9999999840092778	6.015601560156014	0.9999998506107384
						-16.07860786078608	0.9999999830307761	6.02160216021602	0.9999998649420793
						-16.072607260726073	0.9999999820456209	6.027602760276025	0.999999878692765
						-16.066606660666068	0.9999999810564002	6.033603360336031	0.9999998918301849
						-16.060606060606062	0.9999999800657109	6.039603960396036	0.9999999043235968
						-16.054605460546057	0.9999999790761692	6.045604560456041	0.9999999161442181
						-16.04860486048605	0.9999999780903894	6.051605160516048	0.9999999272652726
						-16.042604260426046	0.9999999771109821	6.0576057605760525	0.9999999376620748
						-16.036603660366037	0.9999999761405467	6.063606360636058	0.9999999473120708
						-16.03060306030603	0.9999999751816653	6.0696069606960705	0.9999999561948978
						-16.024602460246026	0.9999999742368896	6.075607560756075	0.9999999642924204
						-16.018601860186017	0.9999999733087427	6.081608160816082	0.9999999715887795
						-16.01260126012601	0.9999999723997111	6.087608760876087	0.9999999780704099
						-16.006600660066006	0.9999999715122295	6.093609360936092	0.9999999837260776
						-16.000600060006	0.999999970648683	6.099609960996098	0.9999999885468869
						-15.994599459945995	0.9999999698113958	6.105610561056103	0.9999999925262979
						-15.98859885988599	0.9999999690026303	6.111611161116109	0.9999999956601341
						-15.982598259825984	0.9999999682245749	6.117611761176113	0.9999999979465732
						-15.976597659765975	0.9999999674793366	6.123612361236121	0.9999999993861463
						-15.970597059705971	0.9999999667689399	6.129612961296125	0.9999999999817173
						-15.964596459645966	0.9999999660953274	6.135613561356131	0.9999999997384648
						-15.958595859585959	0.9999999654603342	6.141614161416136	0.9999999986638569
						-15.952595259525953	0.9999999648657081	6.147614761476149	0.9999999967676121
						-15.946594659465948	0.9999999643130808	6.153615361536155	0.9999999940616665
						-15.940594059405942	0.999999963803981	6.15961596159616	0.9999999905601247
						-15.934593459345935	0.9999999633398211	6.165616561656165	0.9999999862792072
						-15.92859285928593	0.9999999629218946	6.171617161716171	0.9999999812371981
						-15.922592259225924	0.9999999625513775	6.177617761776176	0.999999975454381
						-15.916591659165917	0.9999999622293159	6.1836183618361815	0.999999968952971
						-15.910591059105911	0.9999999619566297	6.189618961896187	0.999999961757046
						-15.904590459045906	0.9999999617341061	6.195619561956192	0.9999999538924605
						-15.898589858985899	0.9999999615624009	6.201620162016198	0.9999999453867846
						-15.892589258925893	0.9999999614420331	6.207620762076203	0.9999999362691889
						-15.886588658865888	0.9999999613733801	6.213621362136209	0.9999999265703801
						-15.880588058805882	0.999999961356692	6.219621962196214	0.9999999163225033
						-15.874587458745875	0.9999999613920696	6.22562256225622	0.9999999055590253
						-15.86858685868587	0.9999999614794769	6.231623162316233	0.9999998943146667
						-15.862586258625864	0.9999999616187327	6.237623762376238	0.999999882625274
						-15.856585658565857	0.999999961809524	6.243624362436243	0.9999998705277201
						-15.850585058505851	0.9999999620513912	6.249624962496249	0.9999998580598127
						-15.844584458445846	0.9999999623437422	6.255625562556254	0.9999998452601552
						-15.838583858385839	0.9999999626858346	6.26162616261626	0.9999998321680645
						-15.832583258325833	0.9999999630768087	6.267626762676264	0.9999998188234446
						-15.826582658265828	0.9999999635156559	6.2736273627362715	0.9999998052666672
						-15.820582058205822	0.999999964001241	6.279627962796276	0.9999997915384754
						-15.814581458145815	0.9999999645323081	6.285628562856282	0.99999977767985
						-15.80858085808581	0.9999999651074575	6.291629162916287	0.9999997637319178
						-15.802580258025806	0.9999999657251836	6.2976297629762925	0.9999997497358015
						-15.796579657965797	0.9999999663838604	6.303630363036298	0.9999997357325562
						-15.790579057905791	0.99999996708174	6.3096309630963106	0.9999997217630059
						-15.784578457845786	0.9999999678169686	6.315631563156316	0.9999997078676612
						-15.778577857785779	0.9999999685875873	6.3216321632163215	0.9999996940866155
						-15.772577257725773	0.9999999693915422	6.327632763276327	0.999999680459406
						-15.766576657665768	0.9999999702266803	6.333633363336332	0.9999996670249304
						-15.760576057605762	0.9999999710907591	6.339633963396338	0.9999996538213508
						-15.754575457545755	0.9999999719814479	6.345634563456344	0.9999996408859636
						-15.74857485748575	0.9999999728963526	6.351635163516349	0.9999996282551282
						-15.742574257425746	0.9999999738329923	6.357635763576354	0.9999996159641539
						-15.736573657365737	0.9999999747888404	6.36363636363636	0.9999996040472184
						-15.730573057305731	0.9999999757612921	6.369636963696365	0.9999995925372809
						-15.724572457245726	0.9999999767477076	6.375637563756371	0.9999995814659872
						-15.718571857185719	0.9999999777453936	6.381638163816376	0.9999995708635986
						-15.712571257125713	0.999999978751625	6.387638763876389	0.9999995607589115
						-15.70657065706571	0.999999979763649	6.393639363936394	0.9999995511791951
						-15.700570057005702	0.9999999807786873	6.3996399639964	0.9999995421501008
						-15.694569456945695	0.9999999817939462	6.405640564056405	0.9999995336956353
						-15.68856885688569	0.9999999828066268	6.411641164116411	0.9999995258380726
						-15.682568256825686	0.9999999838139345	6.417641764176415	0.9999995185979146
						-15.676567656765677	0.9999999848130714	6.423642364236422	0.9999995119938425
						-15.670567056705673	0.999999985801272	6.429642964296427	0.999999506042684
						-15.664566456645666	0.9999999867757767	6.4356435643564325	0.9999995007593564
						-15.658565856585659	0.9999999877338666	6.441644164416438	0.9999994961568578
						-15.652565256525653	0.9999999886728616	6.447644764476443	0.9999994922462253
						-15.64656465646565	0.9999999895901226	6.453645364536449	0.9999994890365212
						-15.640564056405642	0.9999999904830571	6.4596459645964535	0.9999994865348243
						-15.634563456345637	0.9999999913491526	6.465646564656461	0.9999994847462088
						-15.62856285628563	0.9999999921859369	6.471647164716472	0.9999994836737522
						-15.622562256225622	0.9999999929910324	6.477647764776478	0.9999994833185346
						-15.616561656165617	0.9999999937621284	6.483648364836483	0.9999994836796365
						-15.610561056105613	0.9999999944970043	6.489648964896488	0.999999484754164
						-15.604560456045606	0.999999995193537	6.495649564956495	0.9999994865372699
						-15.5985598559856	0.9999999958496939	6.5016501650165	0.9999994890221618
						-15.592559255925593	0.9999999964635522	6.507650765076505	0.9999994922001457
						-15.586558655865586	0.9999999970332963	6.513651365136511	0.9999994960606541
						-15.580558055805582	0.9999999975572234	6.519651965196516	0.9999995005912824
						-15.574557455745577	0.9999999980337567	6.525652565256522	0.9999995057778401
						-15.56855685568557	0.9999999984614345	6.531653165316527	0.9999995116043936
						-15.562556255625562	0.9999999988389339	6.537653765376533	0.9999995180533205
						-15.556555655565557	0.9999999991650547	6.543654365436538	0.9999995251053705
						-15.55055505550555	0.999999999438734	6.549654965496551	0.9999995327397165
						-15.544554455445546	0.9999999996590524	6.555655565556556	0.9999995409340421
						-15.53855385538554	0.9999999998252329	6.5616561656165615	0.999999549664581
						-15.532553255325533	0.9999999999366331	6.567656765676568	0.9999995589062161
						-15.526552655265526	0.9999999999927718	6.5736573657365724	0.9999995686325434
						-15.520552055205522	0.9999999999932918	6.579657965796578	0.9999995788159526
						-15.514551455145513	0.9999999999380145	6.585658565856583	0.9999995894277101
						-15.50855085508551	0.9999999998268971	6.591659165916589	0.9999996004380445
						-15.502550255025504	0.9999999996600357	6.597659765976594	0.9999996118162422
						-15.496549654965497	0.999999999437693	6.6036603660366	0.99999962353071
						-15.49054905490549	0.9999999991602836	6.609660966096604	0.9999996355491079
						-15.484548454845486	0.9999999988283567	6.615661566156612	0.9999996478384023
						-15.47854785478548	0.9999999984426192	6.621662166216616	0.9999996603649847
						-15.472547254725473	0.999999998003924	6.627662766276629	0.9999996730947623
						-15.466546654665468	0.9999999975132703	6.633663366336634	0.9999996859932495
						-15.460546054605462	0.9999999969717944	6.639663966396639	0.9999996990256699
						-15.454545454545453	0.9999999963807745	6.645664566456646	0.9999997121570449
						-15.44854485448545	0.9999999957416295	6.651665166516651	0.9999997253523091
						-15.442544254425444	0.9999999950559036	6.657665766576656	0.9999997385763894
						-15.436543654365437	0.999999994325276	6.663666366636662	0.9999997517943064
						-15.430543054305431	0.9999999935515473	6.669666966696667	0.9999997649712733
						-15.424542454245426	0.9999999927366418	6.6756675667566725	0.999999778072792
						-15.418541854185417	0.9999999918825949	6.681668166816677	0.9999997910647382
						-15.412541254125413	0.9999999909915578	6.687668766876684	0.999999803913466
						-15.406540654065408	0.9999999900657819	6.693669366936689	0.9999998165858801
						-15.400540054005402	0.9999999891076168	6.699669966996694	0.999999829049549
						-15.394539453945395	0.9999999881195115	6.7056705670567	0.9999998412727654
						-15.38853885388539	0.9999999871039883	6.7116711671167115	0.9999998532246448
						-15.382538253825384	0.9999999860636677	6.717671767176719	0.9999998648752023
						-15.376537653765377	0.999999985001228	6.723672367236723	0.9999998761954331
						-15.370537053705371	0.9999999839194128	6.729672967296729	0.9999998871573755
						-15.364536453645366	0.9999999828210377	6.735673567356734	0.9999998977341998
						-15.358535853585357	0.9999999817089574	6.74167416741674	0.9999999079002724
						-15.352535253525353	0.9999999805860734	6.747674767476745	0.9999999176311989
						-15.346534653465348	0.9999999794553259	6.753675367536751	0.999999926903917
						-15.340534053405342	0.9999999783196795	6.759675967596757	0.9999999356967361
						-15.334533453345335	0.9999999771821189	6.765676567656762	0.9999999439893873
						-15.32853285328533	0.9999999760456445	6.771677167716767	0.999999951763071
						-15.322532253225324	0.9999999749132525	6.7776777677767726	0.9999999590005233
						-15.316531653165317	0.9999999737879474	6.783678367836778	0.999999965686021
						-15.310531053105311	0.9999999726727112	6.78967896789679	0.9999999718054456
						-15.304530453045306	0.9999999715705065	6.795679567956796	0.9999999773462968
						-15.298529852985299	0.9999999704842767	6.8016801680168015	0.9999999822977302
						-15.292529252925293	0.9999999694169185	6.807680768076807	0.9999999866505677
						-15.286528652865288	0.9999999683712854	6.8136813681368125	0.9999999903973215
						-15.280528052805282	0.9999999673501859	6.819681968196818	0.9999999935322099
						-15.274527452745275	0.9999999663563613	6.825682568256823	0.9999999960511524
						-15.26852685268527	0.9999999653924916	6.831683168316828	0.9999999979517827
						-15.262526252625264	0.9999999644611783	6.837683768376835	0.9999999992334395
						-15.256525652565257	0.9999999635649416	6.84368436843684	0.9999999998971646
						-15.250525052505251	0.9999999627062137	6.849684968496845	0.9999999999456944
						-15.244524452445246	0.9999999618873279	6.855685568556851	0.9999999993834335
						-15.238523852385239	0.9999999611105255	6.861686168616856	0.9999999982164434
						-15.232523252325233	0.9999999603779272	6.867686768676862	0.9999999964524023
						-15.226522652265228	0.9999999596915466	6.873687368736874	0.9999999941006096
						-15.220522052205224	0.9999999590532734	6.87968796879688	0.9999999911719152
						-15.214521452145215	0.9999999584648748	6.885688568856885	0.9999999876786992
						-15.20852085208521	0.9999999579279862	6.891689168916891	0.999999983634828
						-15.202520252025204	0.9999999574441064	6.897689768976896	0.9999999790556191
						-15.196519651965197	0.9999999570145972	6.903690369036901	0.9999999739577462
						-15.190519051905191	0.9999999566406783	6.909690969096908	0.9999999683592755
						-15.184518451845186	0.9999999563234171	6.9156915691569125	0.9999999622795138
						-15.178517851785179	0.9999999560637312	6.921692169216918	0.999999955739008
						-15.172517251725173	0.9999999558623892	6.9276927692769235	0.999999948759457
						-15.166516651665168	0.9999999557200047	6.933693369336929	0.9999999413636637
						-15.160516051605164	0.9999999556370267	6.939693969396934	0.9999999335754534
						-15.154515451545155	0.9999999556137465	6.94569456945694	0.9999999254196054
						-15.14851485148515	0.9999999556503022	6.951695169516952	0.9999999169217847
						-15.142514251425144	0.9999999557466638	6.957695769576958	0.9999999081084697
						-15.136513651365137	0.9999999559026419	6.963696369636963	0.9999998990068644
						-15.130513051305131	0.9999999561178885	6.969696969696969	0.9999998896448277
						-15.124512451245128	0.9999999563918851	6.975697569756974	0.9999998800507922
						-15.118511851185119	0.999999956723966	6.981698169816979	0.9999998702536893
						-15.112511251125113	0.999999957113297	6.987698769876985	0.9999998602828547
						-15.106510651065108	0.9999999575588951	6.993699369936991	0.9999998501679551
						-15.1005100510051	0.9999999580596202	6.999699969996996	0.999999839938903
						-15.094509450945095	0.9999999586141753	7.005700570057002	0.9999998296257738
						-15.088508850885091	0.9999999592211255	7.011701170117007	0.9999998192587259
						-15.082508250825084	0.9999999598788788	7.017701770177013	0.9999998088679031
						-15.076507650765077	0.9999999605857145	7.023702370237017	0.9999997984833746
						-15.070507050705071	0.9999999613397665	7.029702970297031	0.9999997881350324
						-15.064506450645068	0.9999999621390396	7.035703570357036	0.9999997778525231
						-15.058505850585059	0.9999999629814157	7.0417041704170416	0.9999997676651603
						-15.052505250525055	0.9999999638646498	7.047704770477047	0.9999997576018497
						-15.046504650465048	0.999999964786381	7.053705370537052	0.9999997476910119
						-15.04050405040504	0.9999999657441461	7.059705970597059	0.99999973796051
						-15.034503450345035	0.9999999667353663	7.065706570657063	0.9999997284375581
						-15.028502850285031	0.999999967757378	7.071707170717069	0.9999997191486839
						-15.022502250225024	0.9999999688074218	7.077707770777074	0.9999997101196183
						-15.016501650165019	0.9999999698826593	7.08370837083708	0.9999997013752636
						-15.010501050105011	0.9999999709801757	7.089708970897085	0.9999996929396131
						-15.004500450045004	0.9999999720969879	7.09570957095709	0.9999996848356837
						-14.998499849984999	0.9999999732300537	7.101710171017097	0.9999996770854761
						-14.992499249924995	0.9999999743762846	7.107710771077102	0.9999996697099014
						-14.986498649864988	0.9999999755325417	7.113711371137114	0.9999996627287412
						-14.98049804980498	0.9999999766956565	7.11971197119712	0.9999996561605936
						-14.974497449744975	0.9999999778624352	7.125712571257125	0.9999996500228261
						-14.968496849684968	0.99999997902966	7.131713171317132	0.9999996443315452
						-14.962496249624964	0.9999999801941081	7.137713771377136	0.9999996391015373
						-14.956495649564959	0.999999981352559	7.143714371437142	0.9999996343462527
						-14.950495049504951	0.9999999825017953	7.149714971497147	0.9999996300777765
						-14.944494449444944	0.9999999836386242	7.1557155715571525	0.9999996263067867
						-14.938493849384939	0.9999999847598671	7.161716171617158	0.999999623042546
						-14.932493249324931	0.9999999858623925	7.1677167716771635	0.9999996202928738
						-14.926492649264928	0.9999999869430998	7.173717371737168	0.9999996180641392
						-14.920492049204922	0.9999999879989513	7.179717971797174	0.9999996163612411
						-14.914491449144915	0.9999999890269566	7.18571857185718	0.9999996151876227
						-14.908490849084908	0.9999999900242079	7.1917191719171925	0.999999614545234
						-14.902490249024904	0.9999999909878595	7.197719771977198	0.9999996144345699
						-14.896489648964899	0.9999999919151591	7.2037203720372025	0.9999996148546557
						-14.890489048904891	0.9999999928034375	7.20972097209721	0.9999996158030551
						-14.884488448844886	0.9999999936501297	7.215721572157214	0.9999996172759007
						-14.878487848784879	0.9999999944527794	7.22172217221722	0.9999996192678952
						-14.872487248724871	0.9999999952090357	7.227722772277225	0.9999996217723386
						-14.866486648664868	0.999999995916671	7.233723372337231	0.999999624781154
						-14.860486048604862	0.9999999965735819	7.239723972397236	0.9999996282849168
						-14.854485448544855	0.999999997177803	7.245724572457241	0.9999996322728852
						-14.84848484848485	0.9999999977274946	7.251725172517248	0.9999996367330343
						-14.842484248424844	0.9999999982209696	7.257725772577253	0.9999996416521022
						-14.836483648364835	0.9999999986566849	7.263726372637258	0.999999647015626
						-14.830483048304831	0.9999999990332508	7.269726972697271	0.9999996528079816
						-14.824482448244826	0.9999999993494271	7.275727572757275	0.9999996590124585
						-14.818481848184819	0.9999999996041445	7.2817281728172825	0.9999996656112683
						-14.812481248124813	0.9999999997964893	7.287728772877287	0.9999996725856393
						-14.806480648064808	0.9999999999257135	7.2937293729372925	0.9999996799158466
						-14.800480048004802	0.9999999999912399	7.299729972997298	0.9999996875812799
						-14.794479447944795	0.9999999999926649	7.3057305730573034	0.999999695560511
						-14.78847884788479	0.9999999999297485	7.311731173117309	0.9999997038313333
						-14.782478247824784	0.9999999998024314	7.317731773177314	0.9999997123708647
						-14.776477647764775	0.9999999996108246	7.323732373237321	0.9999997211555676
						-14.770477047704771	0.9999999993552121	7.329732973297325	0.9999997301613561
						-14.764476447644766	0.9999999990360514	7.335733573357331	0.9999997393636433
						-14.758475847584759	0.9999999986539734	7.341734173417336	0.9999997487374122
						-14.752475247524753	0.9999999982097787	7.347734773477342	0.9999997582572949
						-14.746474647464748	0.9999999977044416	7.353735373537353	0.9999997678976348
						-14.740474047404742	0.9999999971390976	7.35973597359736	0.9999997776325691
						-14.734473447344735	0.9999999965150502	7.365736573657365	0.9999997874360826
						-14.72847284728473	0.9999999958337662	7.371737173717371	0.9999997972821004
						-14.722472247224724	0.9999999950968633	7.377737773777376	0.9999998071445443
						-14.716471647164717	0.9999999943061231	7.383738373837382	0.9999998169974165
						-14.710471047104711	0.9999999934634629	7.389738973897387	0.9999998268148571
						-14.704470447044706	0.9999999925709621	7.395739573957392	0.999999836571221
						-14.698469846984699	0.9999999916308282	7.401740174017399	0.9999998462411517
						-14.692469246924693	0.9999999906453975	7.4077407740774035	0.9999998557996392
						-14.686468646864688	0.9999999896171504	7.413741374137409	0.9999998652220962
						-14.680468046804682	0.9999999885486736	7.419741974197414	0.9999998744844226
						-14.674467446744675	0.9999999874426805	7.42574257425742	0.9999998835630507
						-14.66846684668467	0.999999986301981	7.431743174317433	0.9999998924350464
						-14.662466246624664	0.99999998512949	7.437743774377438	0.999999901078122
						-14.656465646564657	0.9999999839282222	7.443744374437443	0.9999999094707311
						-14.650465046504651	0.9999999827012632	7.449744974497449	0.9999999175921059
						-14.644464446444646	0.9999999814517874	7.455745574557454	0.9999999254223183
						-14.638463846384639	0.9999999801830339	7.46174617461746	0.9999999329423173
						-14.632463246324633	0.9999999788982957	7.467746774677464	0.9999999401339987
						-14.626462646264628	0.9999999776009292	7.473747374737472	0.99999994698023
						-14.620462046204622	0.9999999762943186	7.479747974797476	0.9999999534649088
						-14.614461446144615	0.9999999749818912	7.485748574857482	0.9999999595729813
						-14.60846084608461	0.9999999736670984	7.491749174917487	0.9999999652905055
						-14.602460246024604	0.9999999723533981	7.497749774977493	0.9999999706046584
						-14.596459645964597	0.9999999710442588	7.503750375037498	0.9999999755037879
						-14.590459045904591	0.9999999697431509	7.509750975097511	0.9999999799774197
						-14.584458445844586	0.999999968453519	7.515751575157516	0.9999999840163004
						-14.578457845784582	0.9999999671787936	7.521752175217522	0.9999999876123938
						-14.572457245724573	0.999999965922374	7.527752775277527	0.9999999907589209
						-14.566456645664568	0.9999999646876112	7.5337533753375325	0.9999999934503528
						-14.560456045604562	0.9999999634778111	7.539753975397538	0.9999999956824381
						-14.554455445544555	0.9999999622962208	7.545754575457544	0.9999999974521908
						-14.54845484548455	0.9999999611460156	7.551755175517549	0.999999998757908
						-14.542454245424546	0.9999999600302961	7.557755775577554	0.9999999995991529
						-14.536453645364537	0.9999999589520778	7.56375637563756	0.9999999999767708
						-14.530453045304531	0.99999995791428	7.569756975697565	0.9999999998928604
						-14.524452445244526	0.9999999569197223	7.575757575757571	0.9999999993507773
						-14.518451845184519	0.9999999559711125	7.581758175817576	0.999999998355105
						-14.512451245124513	0.9999999550710407	7.587758775877581	0.9999999969116495
						-14.50645064506451	0.9999999542219752	7.593759375937594	0.9999999950274171
						-14.500450045004502	0.9999999534262503	7.5997599759976	0.9999999927105763
						-14.494449444944495	0.999999952686061	7.605760576057605	0.9999999899704414
						-14.48844884488449	0.9999999520034583	7.611761176117611	0.9999999868174495
						-14.482448244824486	0.9999999513803459	7.617761776177615	0.999999983263104
						-14.476447644764477	0.99999995081847	7.6237623762376225	0.9999999793199585
						-14.470447044704473	0.999999950319405	7.629762976297627	0.999999975001567
						-14.464446444644466	0.999999949884579	7.635763576357633	0.9999999703224527
						-14.458445844584459	0.9999999495152377	7.641764176417638	0.999999965298046
						-14.452445244524453	0.9999999492124522	7.6477647764776435	0.9999999599446588
						-14.44644464446445	0.9999999489771241	7.653765376537649	0.9999999542794185
						-14.440444044404442	0.9999999488099672	7.659765976597654	0.9999999483202331
						-14.434443444344437	0.9999999487115127	7.665766576657661	0.9999999420857242
						-14.42844284428443	0.9999999486821238	7.6717671767176725	0.9999999355951862
						-14.422442244224422	0.9999999487219517	7.677767776777678	0.9999999288685145
						-14.416441644164417	0.9999999488309794	7.683768376837683	0.9999999219261639
						-14.410441044104413	0.999999949009	7.689768976897688	0.9999999147890871
						-14.404440444044406	0.9999999492556164	7.695769576957695	0.9999999074786662
						-14.398439843984399	0.9999999495702449	7.7017701770177	0.9999999000166594
						-14.392439243924393	0.9999999499521218	7.707770777077705	0.9999998924251393
						-14.386438643864386	0.999999950400293	7.713771377137711	0.9999998847264325
						-14.380438043804382	0.99999995091363	7.719771977197716	0.9999998769430509
						-14.374437443744377	0.9999999514908161	7.725772577257722	0.9999998690976412
						-14.36843684368437	0.9999999521303692	7.731773177317727	0.9999998612129097
						-14.362436243624362	0.9999999528306276	7.7377737773777335	0.9999998533115629
						-14.356435643564357	0.999999953589766	7.743774377437738	0.9999998454162581
						-14.35043504350435	0.9999999544057926	7.749774977497751	0.9999998375495243
						-14.344434443444346	0.9999999552765586	7.755775577557756	0.9999998297337102
						-14.33843384338434	0.9999999561997591	7.761776177617762	0.9999998219909206
						-14.332433243324333	0.9999999571729467	7.767776777677766	0.9999998143429647
						-14.326432643264326	0.9999999581935269	7.7737773777377726	0.9999998068112865
						-14.320432043204322	0.9999999592587773	7.779777977797778	0.9999997994169151
						-14.314431443144313	0.9999999603658418	7.7857785778577835	0.9999997921804165
						-14.30843084308431	0.9999999615117487	7.791779177917789	0.9999997851218102
						-14.302430243024304	0.9999999626934096	7.797779777977794	0.9999997782605616
						-14.296429642964297	0.999999963907637	7.8037803780378	0.9999997716154905
						-14.29042904290429	0.99999996515114	7.8097809780978045	0.9999997652047486
						-14.284428442844286	0.9999999664205512	7.815781578157812	0.9999997590457529
						-14.27842784278428	0.9999999677124136	7.821782178217816	0.9999997531551678
						-14.272427242724273	0.9999999690232078	7.827782778277822	0.9999997475488317
						-14.266426642664268	0.9999999703493487	7.833783378337834	0.9999997422417488
						-14.260426042604262	0.9999999716872068	7.839783978397839	0.9999997372480233
						-14.254425442544253	0.9999999730331098	7.845784578457846	0.999999732580842
						-14.24842484248425	0.9999999743833505	7.851785178517851	0.9999997282524398
						-14.242424242424244	0.9999999757342054	7.857785778577856	0.9999997242740708
						-14.236423642364237	0.9999999770819383	7.863786378637862	0.9999997206559789
						-14.230423042304231	0.999999978422811	7.869786978697867	0.9999997174073679
						-14.224422442244226	0.999999979753092	7.875787578757873	0.9999997145364027
						-14.21842184218422	0.9999999810690757	7.881788178817877	0.9999997120501707
						-14.212421242124213	0.9999999823670835	7.887788778877884	0.9999997099546685
						-14.206420642064208	0.9999999836434695	7.893789378937889	0.9999997082548068
						-14.200420042004202	0.9999999848946407	7.8997899789978945	0.9999997069543858
						-14.194419441944193	0.9999999861170696	7.9057905790579	0.9999997060560941
						-14.18841884188419	0.9999999873072871	7.9117911791179125	0.9999997055615137
						-14.182418241824184	0.99999998846191	7.917791779177919	0.9999997054711068
						-14.176417641764177	0.9999999895776336	7.9237923792379235	0.9999997057842285
						-14.170417041704171	0.999999990651261	7.929792979297929	0.9999997064991355
						-14.164416441644166	0.9999999916796928	7.935793579357934	0.9999997076129887
						-14.15841584158416	0.9999999926599453	7.94179417941794	0.9999997091218716
						-14.152415241524153	0.9999999935891613	7.947794779477945	0.9999997110208028
						-14.146414641464148	0.999999994464605	7.953795379537951	0.9999997133037541
						-14.140414041404142	0.9999999952836895	7.959795979597955	0.9999997159636725
						-14.134413441344135	0.9999999960439663	7.965796579657962	0.9999997189925045
						-14.12841284128413	0.9999999967431413	7.971797179717967	0.9999997223812197
						-14.122412241224124	0.9999999973790822	7.977797779777973	0.9999997261198508
						-14.116411641164117	0.9999999979498141	7.983798379837978	0.999999730197498
						-14.110411041104111	0.9999999984535419	7.98979897989799	0.9999997346023984
						-14.104410441044106	0.9999999988886411	7.995799579957997	0.9999997393219342
						-14.0984098409841	0.9999999992536721	8.001800180018002	0.999999744342691
						-14.092409240924093	0.9999999995473777	8.007800780078007	0.9999997496504719
						-14.086408640864088	0.9999999997686891	8.013801380138013	0.9999997552303745
						-14.080408040804082	0.9999999999167342	8.019801980198018	0.9999997610667949
						-14.074407440744075	0.9999999999908389	8.025802580258024	0.9999997671435156
						-14.06840684068407	0.999999999990514	8.031803180318029	0.9999997734437136
						-14.062406240624064	0.9999999999154766	8.037803780378034	0.9999997799500393
						-14.056405640564057	0.9999999997656568	8.04380438043804	0.9999997866446435
						-14.050405040504051	0.9999999995411691	8.049804980498045	0.9999997935092413
						-14.044404440444046	0.9999999992423378	8.05580558055805	0.999999800525165
						-14.03840384038404	0.9999999988696819	8.061806180618056	0.9999998076734052
						-14.032403240324033	0.999999998423938	8.067806780678062	0.999999814934674
						-14.026402640264028	0.9999999979060196	8.073807380738074	0.999999822289457
						-14.020402040204022	0.9999999973170505	8.07980798079808	0.9999998297180633
						-14.014401440144015	0.9999999966583502	8.085808580858085	0.9999998372006906
						-14.00840084008401	0.9999999959314182	8.09180918091809	0.9999998447174596
						-14.002400240024004	0.9999999951379558	8.097809780978096	0.9999998522484969
						-13.996399639963997	0.999999994279839	8.103810381038102	0.9999998597739606
						-13.990399039903991	0.9999999933591267	8.109810981098107	0.9999998672741092
						-13.984398439843986	0.9999999923780505	8.115811581158113	0.9999998747293549
						-13.97839783978398	0.9999999913390148	8.121812181218118	0.9999998821203165
						-13.972397239723973	0.9999999902445773	8.127812781278124	0.9999998894278697
						-13.966396639663966	0.999999989097458	8.133813381338129	0.9999998966331893
						-13.96039603960396	0.9999999879005299	8.139813981398135	0.999999903717817
						-13.954395439543955	0.9999999866568002	8.14581458145814	0.9999999106636956
						-13.94839483948395	0.9999999853694096	8.151815181518153	0.9999999174532245
						-13.942394239423944	0.9999999840416334	8.157815781578158	0.9999999240692962
						-13.936393639363937	0.9999999826768533	8.163816381638163	0.9999999304953573
						-13.930393039303933	0.9999999812785704	8.169816981698169	0.9999999367154347
						-13.924392439243924	0.9999999798503758	8.175817581758174	0.9999999427141854
						-13.918391839183919	0.9999999783959544	8.18181818181818	0.9999999484769295
						-13.912391239123913	0.9999999769190691	8.187818781878185	0.9999999539897007
						-13.906390639063908	0.9999999754235597	8.19381938193819	0.9999999592392618
						-13.900390039003904	0.9999999739133173	8.199819981998196	0.9999999642131515
						-13.894389438943897	0.9999999723922857	8.205820582058202	0.9999999688997169
						-13.888388838883891	0.9999999708644488	8.211821182118207	0.9999999732881272
						-13.882388238823882	0.9999999693338224	8.217821782178213	0.9999999773684144
						-13.876387638763877	0.9999999678044303	8.223822382238218	0.9999999811314908
						-13.870387038703871	0.999999966280311	8.22982298229823	0.9999999845691688
						-13.864386438643868	0.9999999647655009	8.235823582358236	0.9999999876741793
						-13.85838583858386	0.9999999632640121	8.241824182418242	0.999999990440195
						-13.852385238523855	0.9999999617798382	8.247824782478247	0.9999999928618344
						-13.846384638463846	0.9999999603169337	8.253825382538253	0.9999999949346741
						-13.84038403840384	0.9999999588792075	8.259825982598258	0.9999999966552622
						-13.834383438343835	0.9999999574705088	8.265826582658264	0.999999998021118
						-13.828382838283831	0.9999999560946167	8.271827182718269	0.9999999990307358
						-13.822382238223824	0.9999999547552344	8.277827782778274	0.9999999996835901
						-13.816381638163817	0.9999999534559768	8.28382838283828	0.9999999999801215
						-13.810381038103813	0.9999999522003516	8.289828982898285	0.9999999999217436
						-13.804380438043804	0.9999999509917652	8.29582958295829	0.9999999995108337
						-13.798379837983799	0.9999999498335043	8.301830183018296	0.9999999987507037
						-13.792379237923795	0.9999999487287323	8.307830783078302	0.9999999976456195
						-13.786378637863788	0.9999999476804617	8.313831383138314	0.9999999962007555
						-13.78037803780378	0.9999999466915733	8.31983198319832	0.9999999944221947
						-13.774377437743777	0.9999999457647929	8.325832583258325	0.9999999923169001
						-13.768376837683771	0.9999999449026794	8.33183318331833	0.9999999898926942
						-13.762376237623762	0.9999999441076305	8.337833783378336	0.9999999871582347
						-13.756375637563758	0.9999999433818639	8.343834383438342	0.999999984122987
						-13.750375037503751	0.9999999427274174	8.349834983498347	0.9999999807971991
						-13.744374437443744	0.9999999421461423	8.355835583558353	0.9999999771918597
						-13.73837383738374	0.9999999416396955	8.361836183618358	0.9999999733186724
						-13.732373237323735	0.9999999412095378	8.367836783678364	0.999999969190024
						-13.726372637263726	0.9999999408569211	8.373837383738369	0.9999999648189424
						-13.720372037203722	0.9999999405829013	8.379837983798375	0.9999999602190607
						-13.714371437143715	0.9999999403883137	8.38583858385838	0.9999999554045755
						-13.708370837083708	0.9999999402737915	8.391839183918393	0.9999999503902081
						-13.702370237023704	0.9999999402397457	8.397839783978398	0.9999999451911608
						-13.696369636963698	0.9999999402863718	8.403840384038403	0.9999999398230786
						-13.690369036903693	0.9999999404136521	8.409840984098409	0.999999934301991
						-13.684368436843686	0.999999940621343	8.415841584158414	0.9999999286442873
						-13.678367836783679	0.9999999409089905	8.42184218421842	0.9999999228666501
						-13.672367236723671	0.9999999412759211	8.427842784278425	0.9999999169860238
						-13.666366636663668	0.9999999417212392	8.43384338433843	0.9999999110195551
						-13.660366036603662	0.9999999422438458	8.439843984398436	0.9999999049845578
						-13.654365436543657	0.9999999428424211	8.445844584458442	0.999999898898458
						-13.648364836483651	0.9999999435154393	8.451845184518447	0.9999998927787493
						-13.642364236423642	0.9999999442611699	8.457845784578453	0.9999998866429317
						-13.636363636363635	0.9999999450776837	8.463846384638458	0.9999998805084906
						-13.630363036303631	0.9999999459628484	8.46984698469847	0.9999998743928219
						-13.624362436243626	0.9999999469143422	8.475847584758476	0.9999998683132015
						-13.61836183618362	0.9999999479296691	8.481848184818482	0.9999998622867331
						-13.612361236123615	0.9999999490061354	8.487848784878487	0.9999998563303055
						-13.606360636063606	0.9999999501408882	8.493849384938493	0.9999998504605401
						-13.600360036003599	0.9999999513309049	8.499849984998498	0.9999998446937614
						-13.594359435943595	0.9999999525730063	8.505850585058504	0.9999998390459331
						-13.58835883588359	0.9999999538638625	8.511851185118509	0.999999833532636
						-13.582358235823584	0.9999999552000104	8.517851785178514	0.9999998281690149
						-13.576357635763578	0.9999999565778396	8.52385238523852	0.9999998229697452
						-13.570357035703573	0.9999999579936341	8.529852985298525	0.9999998179489887
						-13.564356435643562	0.9999999594435544	8.535853585358531	0.9999998131203668
						-13.558355835583559	0.9999999609236664	8.541854185418536	0.999999808496915
						-13.552355235523553	0.9999999624299337	8.547854785478542	0.9999998040910587
						-13.546354635463548	0.9999999639582507	8.553855385538554	0.9999997999145782
						-13.540354035403542	0.9999999655044295	8.55985598559856	0.9999997959785705
						-13.534353435343537	0.9999999670642319	8.565856585658565	0.9999997922934428
						-13.528352835283531	0.9999999686333682	8.57185718571857	0.9999997888688676
						-13.522352235223522	0.999999970207508	8.577857785778576	0.9999997857137738
						-13.516351635163517	0.999999971782304	8.583858385838582	0.9999997828363082
						-13.510351035103511	0.999999973353387	8.589858985898587	0.9999997802438281
						-13.504350435043506	0.9999999749163936	8.595859585958593	0.9999997779428945
						-13.4983498349835	0.9999999764669657	8.601860186018598	0.9999997759392325
						-13.492349234923495	0.9999999780007667	8.607860786078604	0.9999997742377439
						-13.486348634863486	0.9999999795134981	8.613861386138609	0.999999772842475
						-13.48034803480348	0.9999999810009023	8.619861986198615	0.9999997717566292
						-13.474347434743475	0.9999999824587833	8.62586258625862	0.9999997709825453
						-13.46834683468347	0.9999999838830046	8.631863186318633	0.9999997705217123
						-13.462346234623464	0.9999999852695179	8.637863786378638	0.9999997703747464
						-13.456345634563458	0.9999999866143701	8.643864386438644	0.9999997705414131
						-13.450345034503455	0.9999999879136928	8.649864986498649	0.9999997710206221
						-13.444344434443444	0.9999999891637494	8.655865586558654	0.9999997718104363
						-13.438343834383438	0.9999999903609175	8.66186618661866	0.9999997729080738
						-13.432343234323433	0.9999999915017018	8.667866786678665	0.9999997743099258
						-13.426342634263428	0.9999999925827616	8.67386738673867	0.9999997760115736
						-13.420342034203422	0.999999993600902	8.679867986798676	0.9999997780077922
						-13.414341434143418	0.9999999945530919	8.685868586858682	0.9999997802925801
						-13.408340834083411	0.9999999954364643	8.691869186918687	0.9999997828591667
						-13.402340234023402	0.9999999962483398	8.697869786978693	0.9999997857000414
						-13.396339633963397	0.9999999969862187	8.703870387038698	0.9999997888069799
						-13.390339033903391	0.9999999976477958	8.70987098709871	0.9999997921710637
						-13.384338433843386	0.9999999982309666	8.715871587158716	0.9999997957827044
						-13.378337833783382	0.9999999987338266	8.721872187218722	0.9999997996316761
						-13.372337233723375	0.9999999991546968	8.727872787278727	0.9999998037071589
						-13.366336633663366	0.9999999994921008	8.733873387338733	0.9999998079977401
						-13.36033603360336	0.9999999997447938	8.739873987398738	0.9999998124914753
						-13.354335433543355	0.999999999911746	8.745874587458744	0.9999998171759233
						-13.34833483348335	0.9999999999921704	8.751875187518749	0.9999998220381517
						-13.342334233423346	0.9999999999854952	8.757875787578755	0.9999998270648023
						-13.336333633363338	0.9999999998913993	8.76387638763876	0.9999998322421305
						-13.330333033303331	0.9999999997097798	8.769876987698765	0.9999998375560263
						-13.324332433243324	0.9999999994407861	8.775877587758771	0.9999998429920626
						-13.318331833183318	0.9999999990847878	8.781878187818776	0.9999998485355405
						-13.312331233123313	0.9999999986424051	8.787878787878782	0.9999998541715179
						-13.30633063306331	0.9999999981144877	8.793879387938794	0.9999998598848686
						-13.300330033003302	0.9999999975021121	8.7998799879988	0.9999998656603102
						-13.294329432943295	0.9999999968065959	8.805880588058805	0.9999998714824468
						-13.288328832883291	0.9999999960294773	8.81188118811881	0.9999998773358247
						-13.282328232823282	0.9999999951725236	8.817881788178816	0.9999998832049531
						-13.276327632763277	0.9999999942377219	8.823882388238822	0.9999998890743688
						-13.270327032703273	0.9999999932272696	8.829882988298827	0.9999998949286623
						-13.264326432643266	0.9999999921435834	8.835883588358833	0.9999999007525289
						-13.258325832583258	0.9999999909892741	8.841884188418838	0.9999999065307971
						-13.252325232523255	0.9999999897671579	8.847884788478844	0.9999999122484877
						-13.246324632463246	0.9999999884802387	8.853885388538849	0.9999999178908405
						-13.24032403240324	0.9999999871317031	8.859885988598855	0.9999999234433591
						-13.234323432343235	0.9999999857249128	8.86588658865886	0.9999999288918392
						-13.22832283228323	0.999999984263397	8.871887188718873	0.9999999342224271
						-13.222322232223222	0.9999999827508462	8.877887788778878	0.9999999394216321
						-13.216321632163218	0.9999999811910807	8.883888388838884	0.9999999444763784
						-13.210321032103213	0.999999979588082	8.889888988898889	0.9999999493740328
						-13.204320432043204	0.9999999779459467	8.895889588958894	0.999999954102434
						-13.198319831983198	0.9999999762688888	8.9018901890189	0.9999999586499337
						-13.192319231923193	0.9999999745612314	8.907890789078905	0.999999963005413
						-13.186318631863186	0.9999999728273851	8.91389138913891	0.9999999671583227
						-13.180318031803182	0.9999999710718479	8.919891989198916	0.9999999710987059
						-13.174317431743177	0.9999999692991912	8.925892589258922	0.9999999748172139
						-13.168316831683171	0.999999967514037	8.931893189318927	0.999999978305141
						-13.162316231623162	0.9999999657210598	8.937893789378933	0.9999999815544482
						-13.156315631563157	0.9999999639249644	8.943894389438938	0.9999999845577643
						-13.15031503150315	0.9999999621304765	8.94989498949895	0.9999999873084219
						-13.144314431443146	0.9999999603423368	8.955895589558956	0.9999999898004616
						-13.13831383138314	0.999999958565271	8.961896189618962	0.9999999920286488
						-13.132313231323135	0.9999999568039927	8.967896789678967	0.99999999398849
						-13.126312631263126	0.9999999550631862	8.973897389738973	0.9999999956762349
						-13.12031203120312	0.9999999533474923	8.979897989798978	0.9999999970888854
						-13.114311431143117	0.9999999516614915	8.985898589858984	0.9999999982242049
						-13.10831083108311	0.999999950009704	8.991899189918989	0.999999999080709
						-13.102310231023104	0.9999999483965676	8.997899789978995	0.9999999996576933
						-13.096309630963098	0.999999946826423	9.003900390039	0.9999999999551981
						-13.090309030903093	0.9999999453035101	9.009900990099005	0.9999999999740273
						-13.084308430843084	0.999999943831951	9.015901590159011	0.9999999997157435
						-13.07830783078308	0.9999999424157415	9.021902190219016	0.9999999991826494
						-13.072307230723073	0.9999999410587339	9.027902790279022	0.9999999983777863
						-13.066306630663068	0.9999999397646386	9.033903390339034	0.9999999973049201
						-13.060306030603062	0.9999999385370013	9.03990399039904	0.9999999959685305
						-13.054305430543057	0.9999999373791939	9.045904590459045	0.9999999943737957
						-13.048304830483051	0.999999936294414	9.05190519051905	0.9999999925265722
						-13.042304230423044	0.9999999352856642	9.057905790579056	0.9999999904333835
						-13.036303630363037	0.9999999343557644	9.063906390639062	0.9999999881013881
						-13.03030303030303	0.9999999335073075	9.069906990699067	0.9999999855383735
						-13.024302430243026	0.9999999327426887	9.075907590759073	0.9999999827527148
						-13.01830183018302	0.9999999320640738	9.081908190819078	0.9999999797533649
						-13.012301230123015	0.9999999314734105	9.087908790879084	0.9999999765498198
						-13.006300630063008	0.9999999309724057	9.09390939093909	0.9999999731520934
						-13.000300030003	0.9999999305625317	9.099909990999095	0.9999999695706824
						-12.994299429942993	0.9999999302450202	9.1059105910591	0.9999999658165513
						-12.98829882988299	0.999999930020853	9.111911191119113	0.9999999619010793
						-12.982298229822984	0.9999999298907607	9.117911791179118	0.9999999578360461
						-12.976297629762978	0.9999999298552301	9.123912391239124	0.9999999536335903
						-12.970297029702973	0.9999999299144783	9.129912991299129	0.9999999493061712
						-12.964296429642964	0.9999999300684831	9.135913591359135	0.9999999448665468
						-12.958295829582957	0.9999999303169546	9.14191419141914	0.9999999403277259
						-12.952295229522953	0.9999999306593488	9.147914791479145	0.999999935702928
						-12.946294629462948	0.9999999310948676	9.153915391539151	0.9999999310055699
						-12.940294029402942	0.9999999316224619	9.159915991599156	0.9999999262492011
						-12.934293429342937	0.9999999322408193	9.165916591659162	0.9999999214474802
						-12.928292829282933	0.9999999329483905	9.171917191719167	0.9999999166141398
						-12.92229222922292	0.9999999337433725	9.177917791779173	0.99999991176294
						-12.916291629162917	0.999999934623729	9.183918391839178	0.9999999069076378
						-12.910291029102911	0.9999999355871736	9.18991899189919	0.9999999020619466
						-12.904290429042906	0.9999999366312035	9.195919591959196	0.999999897239502
						-12.8982898289829	0.9999999377530805	9.201920192019202	0.9999998924538228
						-12.892289228922897	0.9999999389498525	9.207920792079207	0.9999998877182683
						-12.886288628862884	0.9999999402183538	9.213921392139213	0.9999998830460219
						-12.88028802880288	0.9999999415552208	9.219921992199218	0.9999998784500332
						-12.874287428742875	0.9999999429568894	9.225922592259224	0.9999998739430007
						-12.86828682868287	0.9999999444196154	9.231923192319229	0.9999998695373277
						-12.862286228622864	0.9999999459394731	9.237923792379235	0.9999998652450921
						-12.85628562856286	0.9999999475123772	9.24392439243924	0.9999998610780234
						-12.850285028502853	0.999999949134084	9.249924992499245	0.9999998570474589
						-12.844284428442844	0.9999999508002035	9.255925592559251	0.9999998531643228
						-12.838283828382838	0.9999999525062212	9.261926192619256	0.9999998494390987
						-12.832283228322833	0.9999999542474933	9.267926792679262	0.999999845881797
						-12.826282628262828	0.9999999560192712	9.273927392739274	0.9999998425019313
						-12.820282028202822	0.9999999578167145	9.27992799279928	0.9999998393085037
						-12.814281428142817	0.9999999596348901	9.285928592859285	0.999999836309967
						-12.80828082808281	0.9999999614688018	9.29192919291929	0.9999998335142111
						-12.802280228022802	0.9999999633133956	9.297929792979296	0.9999998309285532
						-12.796279627962797	0.9999999651635766	9.303930393039302	0.9999998285597027
						-12.790279027902791	0.9999999670142113	9.309930993099307	0.9999998264137512
						-12.784278427842786	0.9999999688601607	9.315931593159313	0.9999998244961735
						-12.77827782778278	0.9999999706962814	9.321932193219318	0.999999822811784
						-12.772277227722773	0.999999972517439	9.327932793279324	0.9999998213647657
						-12.766276627662766	0.9999999743185283	9.33393339333933	0.9999998201586194
						-12.76027602760276	0.999999976094477	9.339933993399335	0.9999998191961945
						-12.754275427542755	0.9999999778402752	9.34593459345934	0.9999998184796534
						-12.74827482748275	0.9999999795509774	9.351935193519353	0.9999998180104913
						-12.742274227422744	0.9999999812217225	9.357935793579358	0.9999998177895193
						-12.73627362736274	0.9999999828477241	9.363936393639364	0.9999998178168717
						-12.730273027302733	0.9999999844243331	9.369936993699369	0.9999998180920056
						-12.724272427242724	0.9999999859470041	9.375937593759375	0.9999998186137095
						-12.718271827182718	0.9999999874113206	9.38193819381938	0.9999998193800999
						-12.712271227122713	0.9999999888130228	9.387938793879385	0.9999998203886439
						-12.706270627062707	0.9999999901480017	9.393939393939391	0.9999998216361498
						-12.700270027002704	0.9999999914123154	9.399939993999396	0.9999998231187938
						-12.694269426942697	0.9999999926022072	9.405940594059402	0.999999824832123
						-12.688268826882691	0.9999999937141091	9.411941194119407	0.9999998267710798
						-12.682268226822682	0.9999999947446496	9.417941794179413	0.9999998289300054
						-12.676267626762677	0.9999999956906738	9.423942394239418	0.9999998313026647
						-12.670267026702671	0.9999999965492418	9.42994299429943	0.999999833882268
						-12.664266426642667	0.9999999973176419	9.435943594359436	0.9999998366614834
						-12.65826582658266	0.999999997993403	9.441944194419442	0.999999839632469
						-12.652265226522655	0.9999999985742917	9.447944794479447	0.9999998427868841
						-12.646264626462646	0.9999999990583279	9.453945394539453	0.999999846115924
						-12.64026402640264	0.9999999994437913	9.459945994599458	0.9999998496103407
						-12.634263426342635	0.9999999997292129	9.465946594659464	0.9999998532604694
						-12.628262826282631	0.9999999999133975	9.471947194719469	0.9999998570562599
						-12.622262226222624	0.9999999999954216	9.477947794779475	0.9999998609872981
						-12.616261626162617	0.9999999999746264	9.48394839483948	0.9999998650428461
						-12.610261026102613	0.99999999985064	9.489948994899486	0.99999986921186
						-12.604260426042604	0.9999999996233614	9.495949594959491	0.9999998734830395
						-12.598259825982598	0.99999999929297	9.501950195019496	0.9999998778448338
						-12.592259225922595	0.999999998859928	9.507950795079502	0.9999998822854945
						-12.586258625862587	0.9999999983249674	9.513951395139514	0.9999998867931025
						-12.58025802580258	0.9999999976891124	9.51995199519952	0.9999998913555964
						-12.574257425742577	0.9999999969536425	9.525952595259525	0.9999998959608138
						-12.568256825682571	0.9999999961201286	9.531953195319531	0.9999999005965183
						-12.562256225622562	0.9999999951904017	9.537953795379536	0.999999905250431
						-12.556255625562558	0.9999999941665632	9.543954395439542	0.999999909910275
						-12.550255025502551	0.9999999930509671	9.549954995499547	0.999999914563796
						-12.544254425442544	0.9999999918462297	9.555955595559553	0.999999919198804
						-12.53825382538254	0.9999999905552124	9.561956195619558	0.9999999238031995
						-12.532253225322535	0.9999999891810158	9.567956795679564	0.9999999283650107
						-12.526252625262526	0.9999999877269816	9.57395739573957	0.9999999328724315
						-12.520252025202522	0.9999999861966651	9.579957995799575	0.9999999373138345
						-12.514251425142515	0.9999999845938514	9.58595859585958	0.9999999416778187
						-12.508250825082508	0.9999999829225198	9.591959195919593	0.9999999459532392
						-12.502250225022504	0.9999999811868509	9.597959795979598	0.9999999501292182
						-12.496249624962498	0.9999999793912167	9.603960396039604	0.9999999541952002
						-12.490249024902493	0.9999999775401547	9.609960996099609	0.9999999581409558
						-12.484248424842486	0.9999999756383676	9.615961596159615	0.9999999619566265
						-12.478247824782478	0.9999999736907136	9.62196219621962	0.9999999656327326
						-12.472247224722471	0.9999999717021822	9.627962796279625	0.9999999691602193
						-12.466246624662467	0.9999999696778908	9.633963396339631	0.999999972530453
						-12.460246024602462	0.9999999676230634	9.639963996399636	0.9999999757352687
						-12.454245424542457	0.9999999655430278	9.645964596459642	0.9999999787669726
						-12.448244824482451	0.9999999634431941	9.651965196519647	0.9999999816183698
						-12.442244224422442	0.9999999613290338	9.657965796579653	0.9999999842827813
						-12.436243624362435	0.9999999592060846	9.663966396639658	0.9999999867540553
						-12.430243024302431	0.999999957079908	9.66996699669967	0.9999999890265892
						-12.424242424242426	0.999999954956107	9.675967596759676	0.9999999910953367
						-12.41824182418242	0.999999952840282	9.681968196819682	0.9999999929558212
						-12.412241224122415	0.9999999507380274	9.687968796879687	0.9999999946041519
						-12.406240624062406	0.9999999486549255	9.693969396939693	0.9999999960370175
						-12.400240024002398	0.9999999465965163	9.699969996999698	0.9999999972517087
						-12.394239423942395	0.9999999445682836	9.705970597059704	0.9999999982461182
						-12.38823882388239	0.9999999425756588	9.71197119711971	0.9999999990187364
						-12.382238223822384	0.9999999406239819	9.717971797179715	0.999999999568669
						-12.376237623762378	0.9999999387184987	9.72397239723972	0.9999999998956162
						-12.370237023702373	0.9999999368643441	9.729972997299726	0.9999999999998946
						-12.364236423642362	0.9999999350665335	9.735973597359731	0.9999999998824194
						-12.358235823582358	0.9999999333299371	9.741974197419736	0.9999999995447001
						-12.352235223522353	0.9999999316592795	9.747974797479742	0.9999999989888365
						-12.346234623462347	0.9999999300591131	9.753975397539755	0.999999998217519
						-12.340234023402342	0.9999999285338215	9.75997599759976	0.9999999972340038
						-12.334233423342337	0.9999999270875916	9.765976597659765	0.999999996042112
						-12.328232823282331	0.9999999257244053	9.771977197719771	0.9999999946462205
						-12.322232223222322	0.9999999244480414	9.777977797779776	0.9999999930512369
						-12.316231623162317	0.999999923262041	9.783978397839782	0.9999999912625921
						-12.310231023102311	0.9999999221697229	9.789978997899787	0.9999999892862188
						-12.304230423042306	0.9999999211741539	9.795979597959793	0.9999999871285467
						-12.2982298229823	0.999999920278151	9.801980198019798	0.9999999847964594
						-12.292229222922295	0.9999999194842686	9.807980798079804	0.9999999822972941
						-12.286228622862286	0.9999999187947893	9.81398139813981	0.9999999796388217
						-12.28022802280228	0.9999999182117233	9.819981998199815	0.9999999768292038
						-12.274227422742275	0.9999999177367971	9.82598259825982	0.9999999738769849
						-12.26822682268227	0.9999999173714496	9.831983198319833	0.9999999707910695
						-12.262226222622264	0.9999999171168198	9.837983798379838	0.9999999675806915
						-12.256225622562258	0.9999999169737633	9.843984398439844	0.9999999642553838
						-12.250225022502255	0.9999999169428294	9.849984998499849	0.999999960824957
						-12.244224422442242	0.999999917024258	9.855985598559855	0.9999999572994749
						-12.238223822382238	0.9999999172179992	9.86198619861986	0.999999953689219
						-12.232223222322233	0.9999999175236856	9.867986798679866	0.9999999500046601
						-12.226222622262227	0.9999999179406557	9.873987398739871	0.9999999462564355
						-12.220222022202222	0.9999999184679366	9.879987998799876	0.9999999424553241
						-12.214221422142218	0.9999999191042567	9.885988598859882	0.9999999386121937
						-12.208220822082211	0.9999999198480475	9.891989198919887	0.9999999347379955
						-12.202220222022202	0.999999920697442	9.897989798979893	0.9999999308437255
						-12.196219621962197	0.99999992165028	9.903990399039898	0.9999999269403905
						-12.190219021902191	0.9999999227041222	9.90999099909991	0.9999999230389857
						-12.184218421842186	0.9999999238562374	9.915991599159916	0.9999999191504552
						-12.178217821782182	0.9999999251036295	9.921992199219922	0.9999999152856768
						-12.172217221722175	0.999999926443031	9.927992799279927	0.9999999114554126
						-12.166216621662166	0.9999999278709151	9.933993399339933	0.9999999076703088
						-12.16021602160216	0.9999999293835071	9.939993999399938	0.9999999039408327
						-12.154215421542155	0.999999930976791	9.945994599459944	0.9999999002772751
						-12.14821482148215	0.9999999326465157	9.95199519951995	0.9999998966897087
						-12.142214221422146	0.9999999343882162	9.957995799579955	0.9999998931879596
						-12.136213621362138	0.9999999361972242	9.96399639963996	0.9999998897815874
						-12.130213021302131	0.9999999380686587	9.969996999699966	0.9999998864798607
						-12.124212421242124	0.9999999399974684	9.975997599759971	0.9999998832917276
						-12.118211821182118	0.999999941978428	9.981998199819976	0.9999998802257987
						-12.112211221122113	0.9999999440061556	9.987998799879982	0.9999998772903161
						-12.10621062106211	0.9999999460751271	9.993999399939995	0.9999998744931519
						-12.100210021002102	0.9999999481796861	10.0	0.9999998718417596
						-12.094209420942095	0.9999999503140701	10.006000600060005	0.9999998693431748
						-12.088208820882091	0.9999999524724118	10.012001200120011	0.9999998670040026
						-12.082208220822082	0.9999999546487679	10.018001800180016	0.9999998648303751
						-12.076207620762077	0.9999999568371194	10.024002400240022	0.9999998628279708
						-12.070207020702073	0.9999999590314071	10.030003000300027	0.9999998610019705
						-12.064206420642066	0.999999961225527	10.036003600360033	0.9999998593570649
						-12.058205820582058	0.9999999634133676	10.042004200420038	0.9999998578974321
						-12.052205220522055	0.9999999655888108	10.048004800480044	0.999999856626736
						-12.046204620462046	0.9999999677457515	10.05400540054005	0.999999855548112
						-12.04020402040204	0.9999999698781243	10.060006000600055	0.9999998546641671
						-12.034203420342035	0.9999999719799012	10.06600660066006	0.9999998539769661
						-12.02820282028203	0.9999999740451281	10.072007200720073	0.9999998534880347
						-12.022202220222022	0.9999999760679268	10.078007800780078	0.9999998531983552
						-12.016201620162018	0.9999999780425198	10.084008400840084	0.9999998531083663
						-12.010201020102013	0.999999979963239	10.09000900090009	0.9999998532179618
						-12.004200420042004	0.9999999818245482	10.096009600960095	0.9999998535264925
						-11.998199819981998	0.9999999836210512	10.1020102010201	0.9999998540327756
						-11.992199219921993	0.9999999853475204	10.108010801080106	0.9999998547350969
						-11.986198619861986	0.999999986998888	10.114011401140111	0.9999998556312102
						-11.980198019801982	0.9999999885702897	10.120012001200116	0.9999998567183536
						-11.974197419741976	0.999999990057045	10.126012601260122	0.9999998579932551
						-11.968196819681971	0.9999999914547059	10.132013201320127	0.9999998594521515
						-11.962196219621962	0.9999999927590421	10.138013801380133	0.9999998610907855
						-11.956195619561957	0.9999999939660644	10.144014401440138	0.9999998629044298
						-11.950195019501953	0.9999999950720427	10.150015001500144	0.9999998648878973
						-11.944194419441946	0.9999999960734925	10.156015601560156	0.9999998670355603
						-11.93819381938194	0.9999999969672179	10.162016201620162	0.9999998693413615
						-11.932193219321935	0.999999997750301	10.168016801680167	0.9999998717988416
						-11.926192619261926	0.9999999984201047	10.174017401740173	0.9999998744011428
						-11.92019201920192	0.9999999989743067	10.180018001800178	0.999999877141045
						-11.914191419141916	0.999999999410874	10.186018601860182	0.9999998800109811
						-11.90819081908191	0.9999999997280975	10.19201920192019	0.9999998830030462
						-11.902190219021904	0.9999999999245827	10.198019801980196	0.9999998861090436
						-11.896189618961898	0.999999999999257	10.2040204020402	0.9999998893204899
						-11.890189018901893	0.999999999951372	10.210021002100206	0.9999998926286444
						-11.884188418841884	0.9999999997805125	10.216021602160211	0.9999998960245327
						-11.87818781878188	0.9999999994865947	10.222022202220217	0.9999998994989777
						-11.872187218721873	0.9999999990698625	10.22802280228022	0.9999999030426187
						-11.866186618661867	0.9999999985308966	10.234023402340235	0.9999999066459313
						-11.860186018601862	0.9999999978706121	10.24002400240024	0.9999999102992725
						-11.854185418541856	0.9999999970902532	10.246024602460245	0.9999999139928916
						-11.848184818481851	0.9999999961913857	10.252025202520251	0.9999999177169634
						-11.842184218421844	0.9999999951759156	10.258025802580255	0.9999999214616085
						-11.836183618361837	0.9999999940460579	10.264026402640262	0.9999999252169284
						-11.83018301830183	0.9999999928043489	10.27002700270027	0.9999999289730305
						-11.824182418241826	0.9999999914536307	10.276027602760273	0.9999999327200513
						-11.81818181818182	0.9999999899970561	10.282028202820278	0.9999999364481866
						-11.812181218121815	0.9999999884380679	10.288028802880284	0.9999999401477119
						-11.806180618061807	0.9999999867803985	10.29402940294029	0.999999943809021
						-11.8001800180018	0.9999999850280576	10.300030003000295	0.999999947422633
						-11.794179417941793	0.9999999831853259	10.3060306030603	0.9999999509792368
						-11.78817881788179	0.9999999812567345	10.312031203120313	0.9999999544697026
						-11.782178217821784	0.9999999792470669	10.318031803180318	0.9999999578851136
						-11.776177617761778	0.9999999771613434	10.324032403240324	0.9999999612167795
						-11.770177017701773	0.9999999750047918	10.33003300330033	0.9999999644562713
						-11.764176417641764	0.9999999727828619	10.336033603360335	0.9999999675954389
						-11.758175817581757	0.9999999705011882	10.342034203420342	0.9999999706264256
						-11.752175217521753	0.9999999681655849	10.348034803480346	0.9999999735416998
						-11.746174617461747	0.9999999657820328	10.354035403540351	0.9999999763340629
						-11.740174017401742	0.9999999633566533	10.360036003600356	0.9999999789966774
						-11.734173417341736	0.9999999608957086	10.366036603660362	0.9999999815230758
						-11.728172817281733	0.9999999584055684	10.372037203720367	0.9999999839071826
						-11.72217221722172	0.9999999558927066	10.378037803780373	0.9999999861433319
						-11.716171617161717	0.9999999533636699	10.38403840384038	0.9999999882262713
						-11.710171017101711	0.9999999508250748	10.390039003900384	0.9999999901511802
						-11.704170417041706	0.9999999482835822	10.396039603960396	0.999999991913685
						-11.6981698169817	0.9999999457458789	10.402040204020402	0.9999999935098649
						-11.692169216921696	0.999999943218662	10.408040804080407	0.9999999949362652
						-11.686168616861684	0.9999999407086202	10.414041404140411	0.9999999961898951
						-11.68016801680168	0.9999999382224161	10.420042004200418	0.9999999972682461
						-11.674167416741675	0.9999999357666681	10.426042604260424	0.9999999981692902
						-11.66816681668167	0.9999999333479306	10.43204320432043	0.999999998891488
						-11.662166216621664	0.9999999309726761	10.438043804380435	0.9999999994337888
						-11.656165616561658	0.9999999286472844	10.44404440444044	0.9999999997956249
						-11.650165016501653	0.9999999263780125	10.450045004500446	0.9999999999769333
						-11.644164416441644	0.9999999241709856	10.45604560456045	0.999999999978121
						-11.638163816381638	0.9999999220321797	10.462046204620457	0.9999999998000964
						-11.632163216321633	0.999999919967401	10.468046804680462	0.9999999994442399
						-11.626162616261627	0.9999999179822824	10.474047404740475	0.999999998912413
						-11.620162016201622	0.9999999160822429	10.48004800480048	0.9999999982069449
						-11.614161416141616	0.9999999142724978	10.486048604860484	0.9999999973306216
						-11.60816081608161	0.9999999125580306	10.492049204920491	0.9999999962866941
						-11.602160216021602	0.9999999109435798	10.498049804980498	0.9999999950788451
						-11.596159615961597	0.9999999094336263	10.504050405040502	0.9999999937111874
						-11.590159015901591	0.9999999080323871	10.510051005100507	0.9999999921882615
						-11.584158415841586	0.9999999067437871	10.516051605160513	0.9999999905150032
						-11.57815781578158	0.9999999055714677	10.522052205220518	0.9999999886967414
						-11.572157215721573	0.9999999045187568	10.528052805280522	0.9999999867391788
						-11.56615661566157	0.9999999035886765	10.53405340534053	0.9999999846483771
						-11.56015601560156	0.9999999027839239	10.540054005400536	0.9999999824307344
						-11.554155415541555	0.9999999021068563	10.54605460546054	0.9999999800929773
						-11.54815481548155	0.9999999015595014	10.552055205520553	0.9999999776421199
						-11.542154215421544	0.9999999011435363	10.558055805580556	0.9999999750854767
						-11.53615361536154	0.9999999008602862	10.564056405640564	0.9999999724306055
						-11.530153015301533	0.9999999007107226	10.570057005700571	0.9999999696853213
						-11.524152415241524	0.9999999006954554	10.576057605760575	0.9999999668576438
						-11.518151815181518	0.9999999008147343	10.58205820582058	0.9999999639557955
						-11.512151215121513	0.9999999010684459	10.588058805880586	0.9999999609881675
						-11.506150615061507	0.9999999014561022	10.594059405940591	0.9999999579633027
						-11.500150015001504	0.9999999019768632	10.600060006000595	0.9999999548898731
						-11.494149414941496	0.9999999026295198	10.606060606060602	0.9999999517766427
						-11.488148814881491	0.9999999034124943	10.61206120612061	0.9999999486324657
						-11.482148214821482	0.9999999043238611	10.618061806180613	0.999999945466237
						-11.476147614761476	0.9999999053613376	10.624062406240618	0.9999999422868903
						-11.470147014701471	0.9999999065222835	10.630063006300624	0.999999939103369
						-11.464146414641467	0.999999907803728	10.636063606360636	0.999999935924581
						-11.45814581458146	0.9999999092023552	10.642064206420644	0.999999932759403
						-11.452145214521453	0.9999999107145227	10.648064806480647	0.9999999296166476
						-11.44614461446145	0.9999999123362747	10.654065406540653	0.9999999265050251
						-11.44014401440144	0.9999999140633339	10.660066006600658	0.9999999234331425
						-11.434143414341435	0.9999999158911318	10.666066606660664	0.9999999204094651
						-11.428142814281431	0.9999999178148125	10.672067206720667	0.9999999174422981
						-11.422142214221424	0.9999999198292433	10.678067806780675	0.9999999145397745
						-11.416141614161416	0.9999999219290275	10.684068406840682	0.9999999117098093
						-11.410141014101413	0.9999999241085213	10.690069006900686	0.99999990896011
						-11.404140414041404	0.9999999263618446	10.696069606960691	0.9999999062981312
						-11.398139813981398	0.9999999286829022	10.702070207020697	0.9999999037310674
						-11.392139213921395	0.9999999310653952	10.708070807080702	0.9999999012658309
						-11.386138613861387	0.9999999335028382	10.714071407140716	0.9999998989090385
						-11.38013801380138	0.999999935988568	10.72007200720072	0.9999998966669871
						-11.374137413741376	0.9999999385157844	10.726072607260726	0.9999998945456465
						-11.368136813681371	0.9999999410775368	10.732073207320731	0.999999892550635
						-11.362136213621362	0.9999999436667762	10.738073807380736	0.9999998906872077
						-11.356135613561358	0.9999999462763376	10.744074407440742	0.999999888960256
						-11.350135013501351	0.999999948898995	10.750075007500747	0.9999998873742759
						-11.344134413441344	0.9999999515274534	10.756075607560755	0.9999998859333646
						-11.33813381338134	0.9999999541543843	10.762076207620758	0.9999998846412254
						-11.332133213321335	0.9999999567724348	10.768076807680764	0.9999998835011357
						-11.32613261326133	0.9999999593742575	10.77407740774077	0.9999998825159537
						-11.320132013201322	0.9999999619525243	10.780078007800775	0.9999998816881068
						-11.314131413141315	0.9999999644999441	10.78607860786078	0.9999998810195881
						-11.308130813081307	0.9999999670092898	10.792079207920793	0.9999998805119522
						-11.302130213021304	0.999999969473417	10.798079807980798	0.9999998801663176
						-11.296129612961298	0.9999999718852721	10.804080408040804	0.9999998799833559
						-11.290129012901293	0.9999999742379283	10.81008100810081	0.9999998799632955
						-11.284128412841286	0.9999999765245972	10.816081608160815	0.9999998801059247
						-11.278127812781278	0.9999999787386438	10.82208220822082	0.9999998804105881
						-11.272127212721271	0.9999999808736068	10.828082808280824	0.9999998808761982
						-11.266126612661267	0.9999999829232247	10.834083408340831	0.9999998815012354
						-11.260126012601262	0.9999999848814441	10.840084008400837	0.9999998822837475
						-11.254125412541256	0.9999999867424422	10.846084608460842	0.999999883221366
						-11.248124812481251	0.9999999885006374	10.852085208520847	0.9999998843113074
						-11.242124212421242	0.9999999901507104	10.858085808580853	0.9999998855503881
						-11.236123612361235	0.9999999916876157	10.864086408640858	0.9999998869350325
						-11.230123012301231	0.9999999931066045	10.870087008700862	0.9999998884612765
						-11.224122412241226	0.9999999944032287	10.876087608760876	0.9999998901247847
						-11.21812181218122	0.9999999955733518	10.882088208820882	0.9999998919208727
						-11.212121212121215	0.9999999966131764	10.888088808880887	0.9999998938445009
						-11.20612061206121	0.9999999975192415	10.894089408940893	0.9999998958903082
						-11.200120012001198	0.9999999982884367	10.900090009000897	0.9999998980526184
						-11.194119411941195	0.9999999989180173	10.906090609060904	0.9999999003254604
						-11.18811881188119	0.9999999994055958	10.912091209120911	0.9999999027025716
						-11.182118211821184	0.9999999997491811	10.918091809180915	0.9999999051774394
						-11.176117611761178	0.9999999999471488	10.92409240924092	0.9999999077433072
						-11.170117011701173	0.999999999998271	10.930093009300926	0.999999910393183
						-11.164116411641166	0.9999999999017096	10.936093609360931	0.9999999131198809
						-11.158115811581158	0.999999999657032	10.942094209420935	0.9999999159160202
						-11.152115211521153	0.9999999992641995	10.948094809480942	0.9999999187740651
						-11.146114611461147	0.9999999987235778	10.954095409540955	0.9999999216863301
						-11.140114011401142	0.9999999980359279	10.96009600960096	0.9999999246450108
						-11.134113411341136	0.9999999972024156	10.966096609660966	0.9999999276421974
						-11.128112811281131	0.9999999962246098	10.97209720972097	0.9999999306699069
						-11.122112211221122	0.9999999951044692	10.978097809780976	0.9999999337200912
						-11.116111611161116	0.9999999938443517	10.984098409840984	0.9999999367846746
						-11.110111011101111	0.9999999924469789	10.990099009900987	0.9999999398555618
						-11.104110411041106	0.9999999909154884	10.996099609960993	0.9999999429246739
						-11.0981098109811	0.9999999892533669	11.002100210020998	0.9999999459839498
						-11.092109210921095	0.9999999874644755	11.008100810081004	0.9999999490253995
						-11.086108610861091	0.9999999855530243	11.014101410141008	0.9999999520410813
						-11.08010801080108	0.9999999835235736	11.020102010201015	0.9999999550231697
						-11.074107410741075	0.9999999813810189	11.026102610261022	0.9999999579639449
						-11.06810681068107	0.9999999791305636	11.032103210321033	0.9999999608558222
						-11.062106210621064	0.9999999767777659	11.038103810381038	0.9999999636913812
						-11.056105610561058	0.999999974328409	11.044104410441042	0.999999966463365
						-11.050105010501055	0.9999999717886071	11.05010501050105	0.9999999691647199
						-11.044104410441042	0.9999999691647218	11.056105610561056	0.9999999717886086
						-11.038103810381038	0.9999999664633645	11.06210621062106	0.9999999743284083
						-11.032103210321033	0.9999999636913816	11.068106810681066	0.9999999767777666
						-11.026102610261027	0.9999999608558221	11.074107410741071	0.9999999791305791
						-11.020102010201022	0.9999999579639451	11.080108010801077	0.9999999813810199
						-11.014101410141018	0.9999999550231693	11.086108610861082	0.999999983523573
						-11.008100810081011	0.9999999520410826	11.092109210921087	0.999999985553024
						-11.002100210021002	0.9999999490253985	11.098109810981095	0.9999999874644754
						-10.996099609960996	0.9999999459839521	11.104110411041098	0.9999999892533674
						-10.990099009900991	0.9999999429246724	11.110111011101104	0.9999999909154891
						-10.984098409840986	0.9999999398555618	11.116111611161116	0.9999999924469778
						-10.978097809780982	0.9999999367846748	11.122112211221122	0.9999999938443438
						-10.972097209720975	0.9999999337200915	11.12811281128113	0.9999999951044677
						-10.966096609660967	0.9999999306699049	11.134113411341133	0.9999999962246093
						-10.96009600960096	0.9999999276421975	11.140114011401138	0.9999999972024158
						-10.954095409540955	0.9999999246450094	11.146114611461144	0.9999999980359273
						-10.94809480948095	0.9999999216863301	11.15211521152115	0.9999999987235783
						-10.942094209420945	0.9999999187740648	11.158115811581155	0.9999999992642005
						-10.936093609360938	0.9999999159160213	11.16411641164116	0.999999999657033
						-10.930093009300931	0.9999999131198783	11.170117011701167	0.9999999999017095
						-10.924092409240924	0.9999999103931844	11.176117611761171	0.9999999999982666
						-10.918091809180918	0.9999999077433089	11.182118211821177	0.9999999999471486
						-10.912091209120913	0.9999999051774411	11.188118811881182	0.99999999974918
						-10.906090609060909	0.9999999027025714	11.194119411941195	0.9999999994055971
						-10.900090009000902	0.9999999003254595	11.200120012001198	0.9999999989180163
						-10.894089408940895	0.9999998980526202	11.206120612061206	0.9999999982884364
						-10.888088808880891	0.9999998958903101	11.212121212121211	0.99999999751924
						-10.882088208820882	0.9999998938445006	11.218121812181217	0.9999999966131786
						-10.876087608760876	0.9999998919208734	11.224122412241222	0.9999999955733525
						-10.870087008700871	0.9999998901247861	11.230123012301227	0.9999999944032286
						-10.864086408640865	0.9999998884612772	11.236123612361233	0.9999999931066045
						-10.858085808580858	0.9999998869350334	11.242124212421237	0.9999999916876159
						-10.852085208520855	0.9999998855503913	11.248124812481244	0.9999999901507115
						-10.846084608460849	0.999999884311309	11.25412541254125	0.9999999885006376
						-10.84008400840084	0.999999883221364	11.260126012601255	0.9999999867424444
						-10.834083408340835	0.9999998822837464	11.26612661266126	0.9999999848814458
						-10.82808280828083	0.999999881501234	11.272127212721271	0.9999999829232263
						-10.822082208220822	0.9999998808761992	11.278127812781278	0.9999999808736073
						-10.816081608160818	0.9999998804105878	11.284128412841286	0.9999999787386417
						-10.810081008100813	0.9999998801059232	11.29012901290129	0.9999999765245979
						-10.804080408040804	0.9999998799632973	11.296129612961295	0.9999999742379307
						-10.798079807980798	0.9999998799833554	11.3021302130213	0.9999999718852728
						-10.792079207920793	0.999999880166319	11.308130813081306	0.999999969473417
						-10.786078607860786	0.9999998805119533	11.31413141314131	0.9999999670092907
						-10.780078007800782	0.9999998810195853	11.320132013201317	0.999999964499945
						-10.774077407740776	0.9999998816881055	11.326132613261324	0.9999999619525239
						-10.768076807680771	0.9999998825159525	11.332133213321328	0.9999999593742577
						-10.762076207620762	0.9999998835011381	11.338133813381333	0.9999999567724368
						-10.756075607560756	0.999999884641227	11.344134413441338	0.9999999541543846
						-10.750075007500753	0.9999998859333655	11.350135013501344	0.9999999515274538
						-10.744074407440745	0.9999998873742749	11.356135613561358	0.9999999488989959
						-10.73807380738074	0.9999998889602552	11.362136213621362	0.9999999462763397
						-10.732073207320735	0.9999998906872093	11.368136813681367	0.9999999436667744
						-10.726072607260729	0.9999998925506322	11.374137413741373	0.9999999410775371
						-10.72007200720072	0.9999998945456475	11.380138013801378	0.9999999385157815
						-10.714071407140716	0.9999998966669893	11.386138613861382	0.9999999359885681
						-10.70807080708071	0.9999998989090398	11.39213921392139	0.9999999335028354
						-10.702070207020704	0.9999999012658306	11.398139813981397	0.9999999310653953
						-10.696069606960698	0.9999999037310673	11.4041404140414	0.999999928682903
						-10.690069006900693	0.9999999062981313	11.410141014101406	0.999999926361845
						-10.684068406840684	0.9999999089601096	11.416141614161411	0.99999992410852
						-10.67806780678068	0.9999999117098103	11.422142214221417	0.9999999219290276
						-10.672067206720673	0.9999999145397729	11.42814281428142	0.9999999198292446
						-10.666066606660666	0.9999999174422991	11.434143414341435	0.9999999178148138
						-10.660066006600662	0.9999999204094647	11.44014401440144	0.9999999158911328
						-10.654065406540656	0.9999999234331434	11.446144614461446	0.9999999140633341
						-10.648064806480651	0.9999999265050253	11.452145214521451	0.9999999123362732
						-10.642064206420644	0.999999929616646	11.458145814581455	0.9999999107145243
						-10.636063606360636	0.9999999327594037	11.464146414641462	0.9999999092023558
						-10.63006300630063	0.99999993592458	11.47014701470147	0.999999907803729
						-10.624062406240625	0.9999999391033683	11.476147614761473	0.9999999065222832
						-10.61806180618062	0.9999999422868922	11.482148214821478	0.9999999053613361
						-10.612061206120615	0.9999999454662358	11.488148814881484	0.9999999043238625
						-10.606060606060609	0.9999999486324626	11.49414941494149	0.999999903412494
						-10.6000600060006	0.9999999517766425	11.500150015001495	0.9999999026295175
						-10.594059405940593	0.9999999548898726	11.5061506150615	0.9999999019768645
						-10.58805880588059	0.999999957963305	11.512151215121513	0.9999999014561024
						-10.582058205820584	0.999999960988168	11.518151815181518	0.9999999010684428
						-10.576057605760578	0.9999999639557944	11.524152415241524	0.9999999008147344
						-10.570057005700573	0.9999999668576453	11.53015301530153	0.9999999006954551
						-10.564056405640564	0.9999999696853208	11.536153615361535	0.9999999007107224
						-10.558055805580556	0.9999999724306047	11.542154215421542	0.9999999008602853
						-10.552055205520553	0.9999999750854748	11.548154815481546	0.9999999011435353
						-10.546054605460547	0.9999999776421219	11.554155415541551	0.9999999015595016
						-10.540054005400542	0.9999999800929754	11.560156015601557	0.9999999021068559
						-10.534053405340536	0.9999999824307366	11.566156615661562	0.9999999027839255
						-10.528052805280533	0.999999984648379	11.572157215721568	0.9999999035886786
						-10.52205220522052	0.9999999867391792	11.578157815781573	0.9999999045187588
						-10.516051605160516	0.9999999886967417	11.584158415841577	0.9999999055714667
						-10.510051005100511	0.999999990515005	11.590159015901584	0.9999999067437869
						-10.504050405040505	0.9999999921882633	11.596159615961597	0.9999999080323871
						-10.4980498049805	0.9999999937111882	11.602160216021602	0.9999999094336293
						-10.492049204920495	0.9999999950788452	11.608160816081607	0.9999999109435811
						-10.486048604860489	0.9999999962866951	11.614161416141611	0.9999999125580318
						-10.48004800480048	0.9999999973306224	11.620162016201618	0.9999999142724968
						-10.474047404740475	0.9999999982069432	11.626162616261624	0.9999999160822421
						-10.468046804680469	0.9999999989124129	11.63216321632163	0.999999917982283
						-10.462046204620464	0.9999999994442396	11.638163816381635	0.999999919967403
						-10.456045604560458	0.9999999998000989	11.64416441644164	0.9999999220321791
						-10.450045004500453	0.9999999999781218	11.650165016501646	0.9999999241709849
						-10.444044404440444	0.999999999976932	11.65616561656165	0.9999999263780134
						-10.438043804380438	0.9999999997956275	11.662166216621657	0.999999928647287
						-10.432043204320433	0.9999999994337893	11.668166816681664	0.9999999309726794
						-10.426042604260427	0.999999998891487	11.674167416741675	0.999999933347932
						-10.420042004200422	0.9999999981692914	11.68016801680168	0.99999993576667
						-10.414041404140416	0.9999999972682448	11.686168616861684	0.9999999382224147
						-10.408040804080409	0.9999999961898961	11.692169216921691	0.9999999407086192
						-10.402040204020402	0.9999999949362646	11.698169816981698	0.9999999432186635
						-10.396039603960396	0.9999999935098661	11.704170417041702	0.9999999457458781
						-10.390039003900391	0.9999999919136875	11.710171017101707	0.9999999482835823
						-10.384038403840385	0.9999999901511806	11.716171617161713	0.9999999508250763
						-10.37803780378038	0.9999999882262719	11.722172217221718	0.9999999533636693
						-10.372037203720376	0.9999999861433326	11.728172817281722	0.9999999558927081
						-10.366036603660369	0.9999999839071824	11.73417341734173	0.9999999584055699
						-10.36003600360036	0.9999999815230749	11.740174017401737	0.9999999608957096
						-10.354035403540355	0.9999999789966769	11.74617461746174	0.9999999633566519
						-10.348034803480349	0.9999999763340631	11.752175217521753	0.9999999657820315
						-10.342034203420344	0.9999999735417012	11.758175817581757	0.9999999681655849
						-10.33603360336034	0.999999970626427	11.764176417641764	0.9999999705011858
						-10.330033003300333	0.9999999675954403	11.770177017701771	0.9999999727828628
						-10.324032403240324	0.9999999644562704	11.776177617761775	0.9999999750047921
						-10.318031803180318	0.9999999612167799	11.78217821782178	0.9999999771613426
						-10.312031203120313	0.9999999578851138	11.788178817881786	0.999999979247068
						-10.306030603060307	0.9999999544697014	11.794179417941791	0.9999999812567336
						-10.300030003000304	0.9999999509792359	11.800180018001795	0.9999999831853241
						-10.294029402940296	0.9999999474226351	11.806180618061802	0.9999999850280594
						-10.288028802880289	0.9999999438090194	11.81218121812181	0.999999986780398
						-10.282028202820282	0.9999999401477109	11.818181818181813	0.999999988438068
						-10.276027602760276	0.999999936448188	11.824182418241818	0.9999999899970571
						-10.270027002700271	0.9999999327200504	11.830183018301824	0.999999991453632
						-10.264026402640267	0.9999999289730294	11.836183618361837	0.9999999928043488
						-10.25802580258026	0.9999999252169272	11.842184218421844	0.999999994046059
						-10.252025202520253	0.9999999214616064	11.848184818481847	0.9999999951759166
						-10.246024602460249	0.9999999177169627	11.854185418541853	0.9999999961913867
						-10.24002400240024	0.9999999139928917	11.860186018601858	0.999999997090253
						-10.234023402340235	0.9999999102992718	11.866186618661864	0.999999997870612
						-10.22802280228023	0.9999999066459301	11.87218721872187	0.999999998530898
						-10.222022202220224	0.9999999030426172	11.878187818781875	0.9999999990698618
						-10.216021602160216	0.9999998994989789	11.884188418841882	0.999999999486595
						-10.210021002100213	0.9999998960245338	11.890189018901886	0.9999999997805152
						-10.204020402040204	0.999999892628646	11.896189618961891	0.9999999999513727
						-10.198019801980198	0.9999998893204893	11.902190219021897	0.9999999999992597
						-10.192019201920195	0.9999998861090431	11.908190819081902	0.999999999924581
						-10.186018601860187	0.9999998830030472	11.914191419141916	0.9999999997280979
						-10.18001800180018	0.9999998800109787	11.92019201920192	0.9999999994108733
						-10.174017401740176	0.9999998771410457	11.926192619261926	0.9999999989743031
						-10.16801680168017	0.9999998744011441	11.932193219321931	0.9999999984201053
						-10.162016201620162	0.9999998717988404	11.938193819381937	0.9999999977502992
						-10.156015601560156	0.9999998693413615	11.944194419441942	0.9999999969672203
						-10.150015001500151	0.9999998670355603	11.950195019501948	0.9999999960734914
						-10.144014401440145	0.9999998648878945	11.956195619561955	0.9999999950720415
						-10.13801380138014	0.9999998629044303	11.962196219621958	0.9999999939660646
						-10.132013201320134	0.9999998610907863	11.968196819681964	0.9999999927590413
						-10.126012601260129	0.999999859452153	11.97419741974197	0.9999999914547062
						-10.12001200120012	0.9999998579932561	11.980198019801975	0.9999999900570448
						-10.114011401140115	0.9999998567183513	11.98619861986198	0.9999999885702888
						-10.108010801080109	0.9999998556312082	11.992199219921993	0.9999999869988934
						-10.102010201020104	0.9999998547350977	11.998199819981998	0.9999999853475223
						-10.096009600960098	0.9999998540327768	12.004200420042004	0.9999999836210547
						-10.090009000900093	0.9999998535264928	12.01020102010201	0.9999999818245485
						-10.084008400840084	0.9999998532179593	12.016201620162015	0.9999999799632389
						-10.078007800780078	0.9999998531083653	12.02220222022202	0.9999999780425202
						-10.072007200720073	0.9999998531983562	12.028202820282024	0.9999999760679269
						-10.066006600660067	0.999999853488035	12.034203420342031	0.9999999740451275
						-10.060006000600062	0.9999998539769653	12.040204020402037	0.9999999719799022
						-10.054005400540056	0.9999998546641666	12.046204620462042	0.9999999698781221
						-10.04800480048005	0.9999998555481122	12.052205220522048	0.9999999677457528
						-10.042004200420042	0.9999998566267354	12.058205820582053	0.9999999655888092
						-10.036003600360036	0.999999857897431	12.064206420642059	0.9999999634133655
						-10.030003000300031	0.9999998593570635	12.070207020702062	0.9999999612255273
						-10.024002400240025	0.9999998610019699	12.076207620762077	0.9999999590314061
						-10.01800180018002	0.99999986282797	12.082208220822082	0.9999999568371201
						-10.012001200120014	0.999999864830375	12.088208820882087	0.9999999546487666
						-10.006000600060009	0.9999998670040016	12.094209420942093	0.9999999524724125
						-10.0	0.9999998693431744	12.100210021002097	0.9999999503140712
						-9.993999399939995	0.9999998718417582	12.106210621062104	0.999999948179688
						-9.987998799879989	0.9999998744931524	12.112211221122111	0.9999999460751283
						-9.981998199819984	0.9999998772903193	12.118211821182115	0.9999999440061561
						-9.975997599759978	0.999999880225798	12.12421242124212	0.9999999419784283
						-9.969996999699973	0.999999883291727	12.130213021302126	0.9999999399974677
						-9.963996399639964	0.9999998864798603	12.136213621362131	0.9999999380686573
						-9.957995799579958	0.9999998897815888	12.142214221422135	0.9999999361972224
						-9.951995199519953	0.9999998931879609	12.148214821482142	0.9999999343882182
						-9.945994599459947	0.9999998966897093	12.154215421542155	0.9999999326465149
						-9.939993999399942	0.9999999002772773	12.16021602160216	0.9999999309767902
						-9.933993399339936	0.9999999039408328	12.166216621662166	0.9999999293835066
						-9.92799279927993	0.9999999076703074	12.17221722172217	0.9999999278709155
						-9.921992199219922	0.999999911455413	12.178217821782177	0.9999999264430327
						-9.915991599159916	0.999999915285675	12.184218421842184	0.999999925103631
						-9.90999099909991	0.9999999191504559	12.190219021902188	0.9999999238562371
						-9.903990399039905	0.9999999230389849	12.196219621962193	0.9999999227041215
						-9.8979897989799	0.9999999269403921	12.202220222022198	0.9999999216502796
						-9.891989198919894	0.9999999308437255	12.208220822082204	0.9999999206974407
						-9.885988598859889	0.9999999347379943	12.214221422142208	0.9999999198480475
						-9.87998799879988	0.9999999386121938	12.220222022202215	0.9999999191042572
						-9.873987398739875	0.9999999424553245	12.226222622262222	0.9999999184679345
						-9.867986798679869	0.9999999462564387	12.232223222322233	0.9999999179406523
						-9.861986198619864	0.9999999500046588	12.238223822382238	0.9999999175236863
						-9.855985598559858	0.9999999536892187	12.244224422442242	0.9999999172180001
						-9.849984998499853	0.9999999572994747	12.25022502250225	0.9999999170242592
						-9.843984398439844	0.9999999608249586	12.256225622562257	0.9999999169428293
						-9.837983798379838	0.9999999642553833	12.26222622262226	0.9999999169737642
						-9.831983198319833	0.9999999675806928	12.268226822682266	0.9999999171168212
						-9.825982598259827	0.9999999707910708	12.274227422742271	0.999999917371449
						-9.819981998199822	0.9999999738769844	12.280228022802277	0.9999999177367972
						-9.813981398139816	0.9999999768292019	12.286228622862282	0.9999999182117234
						-9.80798079807981	0.9999999796388199	12.292229222922288	0.9999999187947893
						-9.801980198019802	0.9999999822972944	12.298229822982295	0.9999999194842675
						-9.795979597959796	0.9999999847964589	12.304230423042299	0.9999999202781495
						-9.78997899789979	0.9999999871285455	12.310231023102304	0.9999999211741522
						-9.783978397839785	0.9999999892862188	12.316231623162317	0.9999999221697233
						-9.77797779777978	0.9999999912625926	12.322232223222322	0.9999999232620393
						-9.771977197719774	0.9999999930512369	12.32823282328233	0.9999999244480406
						-9.765976597659769	0.9999999946462219	12.334233423342333	0.9999999257244053
						-9.75997599759976	0.9999999960421133	12.340234023402338	0.9999999270875906
						-9.753975397539755	0.9999999972340041	12.346234623462344	0.9999999285338219
						-9.747974797479749	0.999999998217519	12.35223522352235	0.999999930059115
						-9.741974197419744	0.999999998988836	12.358235823582355	0.9999999316592789
						-9.735973597359738	0.9999999995446998	12.36423642364236	0.9999999333299365
						-9.729972997299733	0.9999999998824183	12.370237023702364	0.9999999350665332
						-9.723972397239724	0.9999999999998969	12.376237623762371	0.9999999368643451
						-9.717971797179718	0.9999999998956167	12.382238223822377	0.9999999387184993
						-9.711971197119713	0.9999999995686667	12.388238823882382	0.9999999406239826
						-9.705970597059707	0.9999999990187356	12.394239423942395	0.9999999425756613
						-9.699969996999702	0.9999999982461192	12.400240024002398	0.9999999445682843
						-9.693969396939696	0.9999999972517103	12.406240624062406	0.9999999465965163
						-9.68796879687969	0.9999999960370187	12.412241224122411	0.9999999486549254
						-9.681968196819682	0.9999999946041516	12.418241824182417	0.9999999507380287
						-9.675967596759676	0.9999999929558242	12.424242424242422	0.9999999528402812
						-9.66996699669967	0.9999999910953361	12.430243024302428	0.9999999549561089
						-9.663966396639665	0.9999999890265907	12.436243624362433	0.9999999570799102
						-9.65796579657966	0.9999999867540562	12.442244224422437	0.9999999592060845
						-9.651965196519654	0.9999999842827798	12.448244824482444	0.9999999613290355
						-9.645964596459649	0.999999981618372	12.454245424542451	0.999999963443194
						-9.63996399639964	0.9999999787669727	12.460246024602455	0.9999999655430282
						-9.633963396339634	0.9999999757352697	12.46624662466246	0.9999999676230626
						-9.627962796279629	0.9999999725304535	12.472247224722471	0.9999999696778903
						-9.621962196219624	0.9999999691602186	12.478247824782478	0.9999999717021821
						-9.615961596159618	0.9999999656327335	12.484248424842486	0.9999999736907133
						-9.609960996099613	0.9999999619566252	12.49024902490249	0.9999999756383673
						-9.603960396039604	0.9999999581409543	12.496249624962495	0.9999999775401534
						-9.597959795979598	0.9999999541952007	12.5022502250225	0.9999999793912171
						-9.591959195919593	0.9999999501292188	12.508250825082506	0.9999999811868526
						-9.585958595859587	0.9999999459532382	12.51425142514251	0.9999999829225187
						-9.579957995799582	0.9999999416778191	12.520252025202517	0.999999984593851
						-9.573957395739576	0.9999999373138351	12.526252625262524	0.999999986196666
						-9.56795679567957	0.9999999328724318	12.532253225322528	0.9999999877269802
						-9.561956195619562	0.999999928365013	12.538253825382533	0.9999999891810173
						-9.555955595559556	0.9999999238031995	12.544254425442539	0.9999999905552109
						-9.54995499549955	0.9999999191988038	12.550255025502544	0.9999999918462288
						-9.543954395439545	0.9999999145637967	12.556255625562558	0.9999999930509648
						-9.53795379537954	0.9999999099102773	12.562256225622562	0.9999999941665619
						-9.531953195319534	0.9999999052504329	12.568256825682568	0.9999999951904032
						-9.525952595259529	0.9999999005965159	12.574257425742573	0.9999999961201282
						-9.51995199519952	0.9999998959608138	12.580258025802578	0.9999999969536431
						-9.513951395139514	0.9999998913555972	12.586258625862582	0.99999999768911
						-9.507950795079509	0.9999998867931025	12.59225922592259	0.9999999983249678
						-9.501950195019504	0.9999998822854929	12.598259825982597	0.9999999988599269
						-9.495949594959498	0.9999998778448338	12.6042604260426	0.999999999292972
						-9.489948994899493	0.9999998734830395	12.610261026102606	0.9999999996233592
						-9.483948394839484	0.9999998692118617	12.616261626162611	0.9999999998506413
						-9.477947794779478	0.9999998650428459	12.622262226222617	0.999999999974625
						-9.471947194719473	0.9999998609872981	12.62826282628262	0.9999999999954209
						-9.465946594659467	0.9999998570562593	12.634263426342635	0.9999999999133979
						-9.459945994599462	0.9999998532604687	12.64026402640264	0.9999999997292112
						-9.453945394539456	0.9999998496103392	12.646264626462646	0.99999999944379
						-9.44794479447945	0.9999998461159242	12.652265226522651	0.9999999990583274
						-9.441944194419442	0.9999998427868844	12.658265826582657	0.9999999985742903
						-9.435943594359436	0.9999998396324693	12.664266426642662	0.9999999979934028
						-9.42994299429943	0.9999998366614834	12.67026702670267	0.9999999973176421
						-9.423942394239425	0.999999833882267	12.676267626762673	0.9999999965492422
						-9.41794179417942	0.9999998313026656	12.682268226822679	0.9999999956906734
						-9.411941194119414	0.9999998289300038	12.688268826882684	0.9999999947446494
						-9.405940594059409	0.9999998267710795	12.69426942694269	0.9999999937141094
						-9.3999399939994	0.9999998248321217	12.700270027002695	0.9999999926022075
						-9.393939393939394	0.9999998231187922	12.7062706270627	0.9999999914123157
						-9.387938793879389	0.9999998216361475	12.712271227122713	0.9999999901479989
						-9.381938193819384	0.9999998203886437	12.718271827182718	0.9999999888130235
						-9.375937593759378	0.9999998193800995	12.724272427242724	0.999999987411321
						-9.369936993699373	0.9999998186137095	12.73027302730273	0.9999999859470019
						-9.363936393639364	0.999999818092005	12.736273627362735	0.9999999844243322
						-9.357935793579358	0.9999998178168742	12.742274227422742	0.9999999828477212
						-9.351935193519353	0.9999998177895193	12.748274827482746	0.9999999812217161
						-9.345934593459347	0.9999998180104934	12.754275427542751	0.9999999795509772
						-9.339933993399342	0.9999998184796542	12.760276027602757	0.9999999778402755
						-9.333933393339336	0.9999998191961942	12.766276627662762	0.9999999760944766
						-9.32793279327933	0.9999998201586183	12.772277227722768	0.9999999743185257
						-9.321932193219322	0.9999998213647638	12.778277827782773	0.9999999725174382
						-9.315931593159316	0.999999822811785	12.784278427842777	0.9999999706962829
						-9.30993099309931	0.999999824496172	12.790279027902784	0.9999999688601597
						-9.303930393039305	0.9999998264137526	12.796279627962797	0.9999999670142097
						-9.2979297929793	0.9999998285597027	12.802280228022802	0.9999999651635745
						-9.291929192919294	0.9999998309285552	12.808280828082808	0.9999999633133956
						-9.285928592859289	0.9999998335142124	12.814281428142811	0.9999999614688001
						-9.27992799279928	0.9999998363099657	12.820282028202818	0.9999999596348887
						-9.273927392739274	0.9999998393085039	12.826282628262824	0.9999999578167159
						-9.267926792679269	0.9999998425019342	12.83228322832283	0.9999999560192705
						-9.261926192619264	0.9999998458817971	12.838283828382835	0.9999999542474923
						-9.255925592559258	0.9999998494390994	12.84428442844284	0.999999952506218
						-9.249924992499253	0.9999998531643236	12.850285028502846	0.9999999508002035
						-9.243924392439244	0.9999998570474592	12.85628562856285	0.9999999491340831
						-9.237923792379238	0.9999998610780252	12.862286228622857	0.9999999475123772
						-9.231923192319233	0.9999998652450972	12.868286828682864	0.9999999459394732
						-9.225922592259227	0.9999998695373277	12.874287428742875	0.9999999444196147
						-9.219921992199222	0.9999998739430024	12.88028802880288	0.9999999429568888
						-9.213921392139216	0.999999878450034	12.886288628862884	0.9999999415552218
						-9.20792079207921	0.9999998830460222	12.892289228922891	0.9999999402183551
						-9.201920192019202	0.999999887718269	12.898289828982898	0.9999999389498525
						-9.195919591959196	0.99999989245382	12.904290429042902	0.9999999377530799
						-9.18991899189919	0.9999998972395026	12.910291029102908	0.9999999366312032
						-9.183918391839185	0.9999999020619476	12.916291629162913	0.9999999355871743
						-9.17791779177918	0.9999999069076387	12.922292229222919	0.9999999346237287
						-9.171917191719174	0.9999999117629406	12.928292829282922	0.9999999337433748
						-9.165916591659169	0.9999999166141396	12.93429342934293	0.9999999329483876
						-9.15991599159916	0.9999999214474811	12.940294029402937	0.9999999322408183
						-9.153915391539154	0.9999999262492016	12.94629462946294	0.9999999316224605
						-9.147914791479149	0.9999999310055686	12.952295229522953	0.9999999310948687
						-9.141914191419144	0.9999999357029296	12.958295829582957	0.9999999306593487
						-9.135913591359138	0.9999999403277251	12.964296429642964	0.9999999303169523
						-9.129912991299133	0.9999999448665484	12.970297029702971	0.9999999300684833
						-9.123912391239124	0.9999999493061714	12.976297629762975	0.9999999299144793
						-9.117911791179118	0.9999999536335894	12.98229822982298	0.9999999298552293
						-9.111911191119113	0.9999999578360451	12.988298829882986	0.9999999298907624
						-9.105910591059107	0.9999999619010776	12.994299429942991	0.9999999300208534
						-9.099909990999102	0.9999999658165496	13.000300030002995	0.9999999302450202
						-9.093909390939096	0.9999999695706832	13.006300630063002	0.9999999305625336
						-9.08790879087909	0.9999999731520938	13.01230123012301	0.9999999309724059
						-9.081908190819082	0.9999999765498219	13.018301830183013	0.9999999314734097
						-9.075907590759076	0.9999999797533641	13.024302430243019	0.999999932064074
						-9.06990699069907	0.9999999827527136	13.030303030303024	0.9999999327426876
						-9.063906390639065	0.9999999855383737	13.036303630363037	0.9999999335073084
						-9.05790579057906	0.9999999881013888	13.042304230423044	0.999999934355763
						-9.051905190519054	0.9999999904333838	13.048304830483048	0.9999999352856688
						-9.045904590459049	0.9999999925265719	13.054305430543053	0.9999999362944129
						-9.03990399039904	0.9999999943737949	13.060306030603059	0.9999999373791919
						-9.033903390339034	0.9999999959685305	13.066306630663064	0.9999999385370015
						-9.027902790279029	0.9999999973049191	13.07230723072307	0.9999999397646402
						-9.021902190219024	0.999999998377787	13.078307830783075	0.9999999410587345
						-9.015901590159018	0.999999999182649	13.084308430843082	0.9999999424157401
						-9.009900990099013	0.9999999997157444	13.090309030903086	0.9999999438319512
						-9.003900390039004	0.9999999999740272	13.096309630963091	0.9999999453035097
						-8.997899789978998	0.9999999999551967	13.102310231023097	0.9999999468264222
						-8.991899189918993	0.9999999996576924	13.108310831083102	0.9999999483965677
						-8.985898589858987	0.9999999990807099	13.114311431143117	0.999999950009703
						-8.979897989798982	0.9999999982242018	13.12031203120312	0.9999999516614924
						-8.973897389738976	0.9999999970888857	13.126312631263126	0.9999999533474926
						-8.96789678967897	0.999999995676235	13.132313231323131	0.9999999550631856
						-8.961896189618962	0.9999999939884906	13.138313831383137	0.9999999568039935
						-8.955895589558956	0.9999999920286481	13.144314431443142	0.9999999585652716
						-8.94989498949895	0.9999999898004608	13.150315031503148	0.9999999603423373
						-8.943894389438945	0.9999999873084231	13.156315631563151	0.9999999621304797
						-8.93789378937894	0.9999999845577664	13.162316231623159	0.9999999639249628
						-8.931893189318934	0.9999999815544492	13.168316831683164	0.9999999657210576
						-8.925892589258929	0.9999999783051411	13.17431743174317	0.9999999675140369
						-8.91989198919892	0.9999999748172117	13.180318031803175	0.9999999692991905
						-8.913891389138914	0.9999999710987049	13.18631863186318	0.9999999710718473
						-8.907890789078909	0.9999999671583227	13.192319231923186	0.9999999728273841
						-8.901890189018903	0.9999999630054129	13.198319831983198	0.9999999745612309
						-8.895889588958898	0.9999999586499323	13.204320432043204	0.9999999762688913
						-8.889888988898893	0.999999954102434	13.21032103210321	0.9999999779459467
						-8.883888388838884	0.9999999493740326	13.216321632163215	0.9999999795880824
						-8.877887788778878	0.9999999444763803	13.22232223222322	0.9999999811910815
						-8.871887188718873	0.9999999394216302	13.228322832283224	0.9999999827508419
						-8.865886588658867	0.999999934222426	13.234323432343231	0.9999999842633998
						-8.859885988598862	0.9999999288918401	13.240324032403239	0.999999985724913
						-8.853885388538856	0.9999999234433593	13.246324632463242	0.9999999871317017
						-8.84788478847885	0.9999999178908408	13.252325232523248	0.9999999884802381
						-8.841884188418842	0.9999999122484876	13.258325832583253	0.9999999897671576
						-8.835883588358836	0.9999999065307973	13.264326432643259	0.9999999909892744
						-8.82988298829883	0.9999999007525288	13.270327032703262	0.9999999921435828
						-8.823882388238825	0.999999894928664	13.276327632763277	0.9999999932272731
						-8.81788178817882	0.9999998890743693	13.282328232823282	0.9999999942377222
						-8.811881188118814	0.9999998832049545	13.288328832883288	0.9999999951725255
						-8.805880588058809	0.999999877335824	13.294329432943293	0.9999999960294784
						-8.7998799879988	0.9999998714824496	13.300330033003297	0.9999999968065953
						-8.793879387938794	0.9999998656603106	13.306330633063304	0.9999999975021118
						-8.787878787878789	0.9999998598848696	13.312331233123311	0.9999999981144859
						-8.781878187818783	0.9999998541715184	13.318331833183315	0.9999999986424041
						-8.775877587758778	0.9999998485355397	13.32433243324332	0.9999999990847872
						-8.769876987698773	0.9999998429920641	13.330333033303326	0.9999999994407839
						-8.763876387638764	0.9999998375560262	13.336333633363331	0.9999999997097806
						-8.757875787578758	0.9999998322421334	13.342334233423335	0.9999999998913998
						-8.751875187518753	0.9999998270648041	13.348334833483342	0.9999999999854966
						-8.745874587458747	0.9999998220381497	13.354335433543355	0.999999999992169
						-8.739873987398742	0.9999998171759239	13.36033603360336	0.9999999999117462
						-8.733873387338736	0.9999998124914766	13.366336633663366	0.9999999997447941
						-8.72787278727873	0.9999998079977386	13.37233723372337	0.999999999492101
						-8.721872187218722	0.9999998037071571	13.378337833783377	0.9999999991546927
						-8.715871587158716	0.9999997996316771	13.384338433843384	0.999999998733827
						-8.70987098709871	0.9999997957827017	13.390339033903388	0.9999999982309639
						-8.703870387038705	0.9999997921710625	13.396339633963393	0.9999999976477965
						-8.6978697869787	0.9999997888069828	13.402340234023399	0.9999999969862189
						-8.691869186918694	0.9999997857000423	13.408340834083404	0.99999999624834
						-8.685868586858689	0.9999997828591664	13.414341434143408	0.9999999954364626
						-8.67986798679868	0.9999997802925813	13.420342034203415	0.9999999945530912
						-8.673867386738674	0.9999997780077919	13.426342634263422	0.9999999936009013
						-8.667866786678669	0.9999997760115736	13.432343234323426	0.9999999925827635
						-8.661866186618663	0.9999997743099241	13.438343834383438	0.9999999915017029
						-8.655865586558658	0.9999997729080716	13.444344434443444	0.9999999903609168
						-8.649864986498653	0.9999997718104383	13.45034503450345	0.9999999891637511
						-8.643864386438644	0.9999997710206239	13.456345634563457	0.9999999879136944
						-8.637863786378638	0.9999997705414135	13.46234623462346	0.9999999866143688
						-8.631863186318633	0.9999997703747471	13.468346834683466	0.9999999852695193
						-8.625862586258627	0.9999997705217097	13.474347434743471	0.9999999838830035
						-8.619861986198622	0.9999997709825471	13.480348034803477	0.9999999824587816
						-8.613861386138616	0.9999997717566267	13.486348634863482	0.9999999810009043
						-8.60786078607861	0.9999997728424774	13.492349234923488	0.9999999795135005
						-8.601860186018602	0.9999997742377436	13.498349834983495	0.9999999780007678
						-8.595859585958596	0.9999997759392321	13.504350435043499	0.999999976466966
						-8.58985898589859	0.9999997779428955	13.510351035103504	0.999999974916392
						-8.583858385838585	0.9999997802438285	13.516351635163517	0.9999999733533879
						-8.57785778577858	0.9999997828363071	13.522352235223522	0.9999999717823052
						-8.571857185718574	0.9999997857137743	13.52835283528353	0.9999999702075073
						-8.565856585658569	0.9999997888688689	13.534353435343533	0.9999999686333687
						-8.55985598559856	0.9999997922934437	13.540354035403539	0.9999999670642319
						-8.553855385538554	0.9999997959785715	13.546354635463544	0.99999996550443
						-8.547854785478549	0.9999997999145761	13.55235523552355	0.9999999639582478
						-8.541854185418543	0.9999998040910604	13.558355835583555	0.9999999624299348
						-8.535853585358538	0.999999808496916	13.56435643564356	0.9999999609236669
						-8.529852985298533	0.9999998131203671	13.570357035703564	0.9999999594435566
						-8.523852385238524	0.9999998179489885	13.576357635763571	0.9999999579936343
						-8.517851785178518	0.9999998229697442	13.582358235823577	0.9999999565778408
						-8.511851185118513	0.9999998281690131	13.588358835883582	0.9999999552000096
						-8.505850585058507	0.9999998335326362	13.594359435943595	0.9999999538638645
						-8.499849984998502	0.9999998390459333	13.600360036003599	0.9999999525730079
						-8.493849384938496	0.9999998446937612	13.606360636063606	0.9999999513309029
						-8.48784878487849	0.999999850460541	13.612361236123611	0.9999999501408866
						-8.481848184818482	0.9999998563303052	13.618361836183617	0.9999999490061349
						-8.475847584758476	0.9999998622867329	13.624362436243622	0.9999999479296665
						-8.46984698469847	0.9999998683132015	13.630363036303628	0.999999946914343
						-8.463846384638465	0.9999998743928213	13.636363636363633	0.999999945962847
						-8.45784578457846	0.9999998805084901	13.642364236423637	0.9999999450776844
						-8.451845184518454	0.9999998866429325	13.648364836483644	0.9999999442611701
						-8.445844584458449	0.9999998927787486	13.654365436543651	0.9999999435154396
						-8.43984398439844	0.9999998988984589	13.660366036603655	0.9999999428424203
						-8.433843384338434	0.9999999049845569	13.66636663666366	0.9999999422438444
						-8.427842784278429	0.9999999110195539	13.672367236723666	0.9999999417212385
						-8.421842184218423	0.9999999169860211	13.678367836783679	0.9999999412759183
						-8.415841584158418	0.9999999228666484	13.684368436843686	0.9999999409089914
						-8.409840984098413	0.9999999286442847	13.69036903690369	0.9999999406213425
						-8.403840384038407	0.9999999343019912	13.696369636963695	0.9999999404136516
						-8.397839783978398	0.9999999398230777	13.7023702370237	0.9999999402863728
						-8.391839183918393	0.9999999451911614	13.708370837083706	0.9999999402397454
						-8.385838583858387	0.9999999503902088	13.71437143714371	0.9999999402737919
						-8.379837983798382	0.9999999554045758	13.720372037203717	0.9999999403883162
						-8.373837383738376	0.9999999602190602	13.726372637263724	0.9999999405828993
						-8.36783678367837	0.9999999648189442	13.732373237323728	0.9999999408569203
						-8.361836183618362	0.999999969190024	13.738373837383733	0.9999999412095371
						-8.355835583558356	0.9999999733186717	13.744374437443739	0.9999999416396947
						-8.34983498349835	0.9999999771918583	13.750375037503744	0.9999999421461441
						-8.343834383438345	0.9999999807972001	13.756375637563758	0.9999999427274179
						-8.33783378337834	0.9999999841229874	13.762376237623762	0.9999999433818632
						-8.331833183318334	0.9999999871582342	13.768376837683768	0.9999999441076315
						-8.325832583258329	0.9999999898926933	13.774377437743773	0.9999999449026806
						-8.31983198319832	0.9999999923168997	13.780378037803779	0.9999999457647923
						-8.313831383138314	0.999999994422196	13.786378637863782	0.9999999466915753
						-8.307830783078309	0.9999999962007545	13.79237923792379	0.9999999476804616
						-8.301830183018303	0.9999999976456212	13.798379837983797	0.9999999487287312
						-8.295829582958298	0.9999999987507037	13.8043804380438	0.9999999498335078
						-8.289828982898293	0.9999999995108312	13.810381038103806	0.9999999509917665
						-8.283828382838287	0.9999999999217456	13.816381638163811	0.9999999522003519
						-8.277827782778278	0.9999999999801225	13.822382238223817	0.9999999534559754
						-8.271827182718273	0.9999999996835874	13.828382838283822	0.9999999547552346
						-8.265826582658267	0.9999999990307344	13.834383438343835	0.9999999560946168
						-8.259825982598262	0.9999999980211176	13.84038403840384	0.9999999574705086
						-8.253825382538256	0.999999996655262	13.846384638463846	0.999999958879208
						-8.24782478247825	0.9999999949346753	13.852385238523851	0.9999999603169333
						-8.241824182418242	0.9999999928618343	13.858385838583857	0.9999999617798393
						-8.235823582358236	0.9999999904401959	13.864386438643862	0.9999999632640122
						-8.22982298229823	0.9999999876741787	13.87038703870387	0.9999999647655012
						-8.223822382238225	0.999999984569168	13.876387638763873	0.9999999662803124
						-8.21782178217822	0.9999999811314891	13.882388238823879	0.9999999678044318
						-8.211821182118214	0.9999999773684145	13.888388838883884	0.9999999693338211
						-8.205820582058209	0.9999999732881256	13.89438943894389	0.9999999708644498
						-8.1998199819982	0.9999999688997172	13.900390039003895	0.9999999723922869
						-8.193819381938194	0.9999999642131512	13.9063906390639	0.9999999739133162
						-8.187818781878189	0.9999999592392597	13.912391239123908	0.9999999754235578
						-8.181818181818183	0.9999999539896994	13.918391839183919	0.9999999769190678
						-8.175817581758178	0.9999999484769321	13.924392439243924	0.9999999783959534
						-8.169816981698172	0.9999999427141856	13.93039303930393	0.9999999798503751
						-8.163816381638167	0.9999999367154353	13.936393639363935	0.9999999812785706
						-8.157815781578158	0.9999999304953587	13.942394239423939	0.9999999826768546
						-8.151815181518153	0.9999999240692972	13.948394839483946	0.9999999840416324
						-8.145814581458147	0.9999999174532223	13.954395439543951	0.9999999853694093
						-8.139813981398142	0.9999999106636949	13.960396039603957	0.9999999866567996
						-8.133813381338136	0.9999999037178173	13.966396639663962	0.9999999879005282
						-8.12781278127813	0.9999998966331903	13.972397239723968	0.9999999890974584
						-8.121812181218122	0.9999998894278683	13.978397839783973	0.9999999902445752
						-8.115811581158116	0.9999998821203172	13.984398439843977	0.9999999913390138
						-8.10981098109811	0.9999998747293534	13.990399039903984	0.9999999923780524
						-8.103810381038105	0.9999998672741075	13.996399639963997	0.999999993359128
						-8.0978097809781	0.9999998597739578	14.002400240024002	0.9999999942798374
						-8.091809180918094	0.9999998522484971	14.008400840084008	0.9999999951379553
						-8.085808580858089	0.9999998447174607	14.014401440144011	0.9999999959314171
						-8.07980798079808	0.9999998372006931	14.020402040204019	0.9999999966583473
						-8.073807380738074	0.9999998297180639	14.026402640264026	0.9999999973170498
						-8.067806780678069	0.9999998222894563	14.03240324032403	0.9999999979060203
						-8.061806180618063	0.999999814934673	14.038403840384035	0.9999999984239369
						-8.055805580558058	0.9999998076734034	14.04440444044404	0.9999999988696846
						-8.049804980498052	0.9999998005251625	14.050405040504046	0.9999999992423377
						-8.043804380438047	0.9999997935092405	14.05640564056405	0.9999999995411705
						-8.037803780378038	0.9999997866446437	14.062406240624057	0.9999999997656558
						-8.031803180318033	0.9999997799500394	14.068406840684064	0.9999999999154788
						-8.025802580258027	0.9999997734437155	14.074407440744075	0.9999999999905086
						-8.019801980198022	0.9999997671435175	14.08040804080408	0.9999999999908357
						-8.013801380138016	0.9999997610667952	14.086408640864084	0.999999999916734
						-8.00780078007801	0.9999997552303735	14.092409240924091	0.999999999768688
[truncated: 984 more rows]
