# Supplementary material for: Preserving a qubit during state-destroying operations on an adjacent qubit at a few micrometers distance
Source: Nat Commun. 2024 Aug 3;15:6575. doi: 10.1038/s41467-024-50864-2 (PMC11298003; doi:10.1038/s41467-024-50864-2)
Supplement: Supplementary file 3 — Source Data [file 41467_2024_50864_MOESM3_ESM.zip › source_data/figure_3c/figure_3c.ipynb]

# %% [code]
import matplotlib.pyplot as plt
import pandas as pd
import numpy as np

# Load the data from the CSV file
data = pd.read_csv('figure_3c.csv')

# Extracting data from the CSV file
pos_array = data['data_x'].dropna().values
fid_array = data['data_y'].dropna().values
fid_err_array = data['data_y_err'].dropna().values
weak_fid_array = data['data_y_attn'].dropna().values
weak_fid_err_array = data['data_y_attn_err'].dropna().values
xplot_1 = data['data_x_sim1'].dropna().values
fid_wrt_s_1 = data['data_y_sim1'].dropna().values
xplot_2 = data['data_x_sim2'].dropna().values
fid_wrt_s_2 = data['data_y_sim2'].dropna().values


# Plot parameters
plt.figure(figsize=(125/25.54,40/25.54), dpi=600)
fontsize = 6
plt.rcParams.update({'font.size': fontsize})
markersize = 1.5
linewidth = 1
plt.rcParams['font.family'] = 'Arial'
plt.rcParams['svg.fonttype'] = 'none'

# Plotting data with error bars
plt.errorbar(pos_array, fid_array, yerr=abs(fid_err_array), fmt="s", markersize=markersize,
             capsize=0, elinewidth=linewidth, markeredgewidth=1, linewidth=linewidth, color='k', label='Data')

# Plotting weak fidelity with error bars
plt.errorbar([0], weak_fid_array, yerr=abs(weak_fid_err_array), fmt="^", markersize=markersize,
             label=r"Probe attenuated to $7.2(2)\times10^{-5}$", capsize=0, elinewidth=linewidth,
             markeredgewidth=1, linewidth=linewidth, color='k')

# Plotting simulated data
plt.plot(xplot_1, fid_wrt_s_1, linewidth=linewidth, color='k', alpha=0.5,
         label='diffraction limited gaussian \n$(w=1.5\mu m, NA=0.16)$', ls='-', markersize=markersize/2)

plt.plot(xplot_2, fid_wrt_s_2, linewidth=linewidth, color='k', alpha=0.5, ls='-', markersize=markersize/2)

# Adding plot labels and other formatting
plt.xlabel("Beam position relative to ion-1 (d)", fontsize=fontsize)
plt.xticks(range(-20, 24, 4), [str(i) + "w" for i in range(-20, 24, 4)])
plt.ylabel(r"$F_{1|2}$", fontsize=fontsize)
plt.axvline(x=4, color='k', linestyle='--', linewidth=linewidth/2)
plt.axvline(x=-4, color='k', linestyle='--', linewidth=linewidth/2)
plt.tight_layout()
plt.grid(linewidth=linewidth/2)
plt.legend(loc=(0.66, 0.01))
plt.ylim([0.9989, 1.0001])

# Saving the figure
plt.savefig('figure_3c.svg')
plt.show()


# %% [code]
