# Supplementary material for: Preserving a qubit during state-destroying operations on an adjacent qubit at a few micrometers distance
Source: Nat Commun. 2024 Aug 3;15:6575. doi: 10.1038/s41467-024-50864-2 (PMC11298003; doi:10.1038/s41467-024-50864-2)
Supplement: Supplementary file 3 — Source Data [file 41467_2024_50864_MOESM3_ESM.zip › source_data/figure_4a/figure_4a.csv]

sim_x	sim_y	data_x	data_y	data_y_err	data_vline_1	data_vline_2
0.7073935134542721	0.99840615670958	0.7073935134542721	0.99820129	0.00017209395	0.33	0.6452555120783899
0.8082584057516649	0.9981790022826983	0.8082584057516649	0.9980525	0.0001337518
0.8719427845490226	0.9980356100654242	0.8719427845490226	0.99770837	0.00015140495
0.8907653738820531	0.9979932220830858	0.8907653738820531	0.99738847	0.000145334535
0.8624558916853601	0.9980569669737096	0.8624558916853601	0.998132	0.000130025178
0.7904288793153245	0.9982191556221373	0.7904288793153245	0.99839365	0.000132075614
0.6833718574692622	0.9984602573943914	0.6833718574692622	0.99871913	8.53727067e-05
0.5541974829751763	0.9987512144076727	0.5541974829751763	0.99865335	0.000109185498
0.41848609180778285	0.9990569357285266	0.41848609180778285	0.99922952	7.15672008e-05
0.29260648062869005	0.9993405486077159	0.29260648062869005	0.99955719	4.88533532e-05
0.19174158833129729	0.9995678478467896	0.19174158833129729	0.99970981	3.95898985e-05
