# Supplementary material for: Preserving a qubit during state-destroying operations on an adjacent qubit at a few micrometers distance
Source: Nat Commun. 2024 Aug 3;15:6575. doi: 10.1038/s41467-024-50864-2 (PMC11298003; doi:10.1038/s41467-024-50864-2)
Supplement: Supplementary file 3 — Source Data [file 41467_2024_50864_MOESM3_ESM.zip › source_data/figure_4a/figure_4a.ipynb]

# %% [code]
import pandas as pd
import matplotlib.pyplot as plt

# Load the data from the CSV file
df = pd.read_csv('figure_4a.csv')

# Extract the data from the DataFrame
c_pis = df['sim_x']
sim_y = df['sim_y']
data_x = df['data_x']
data_y = df['data_y']
data_y_err = df['data_y_err']
data_vline_1 = df['data_vline_1'].iloc[0]
data_vline_2 = df['data_vline_2'].iloc[0]

# Plotting parameters
plt.figure(figsize=(50/25.54, 27/25.54), dpi=600)
fontsize = 6
plt.rcParams.update({'font.size': fontsize})
plt.rcParams['font.family'] = 'Arial'
markersize = 2
linewidth = 1
color = 'k'
plt.rcParams['svg.fonttype'] = 'none'

# Plot the simulation data
plt.plot(c_pis, sim_y, label='simulations', linestyle='-', linewidth=linewidth, color=color)

# Plot the data with error bars
plt.errorbar(data_x, data_y, yerr=data_y_err, marker='s', color=color,
             markersize=markersize, linewidth=linewidth, linestyle='', label='Data')

# Plot customization
plt.xlabel('Proportion of $\pi$ light $(I_{\pi}/I)$')
plt.ylabel('$F_{1|2}$')
plt.minorticks_on()
plt.axvline(data_vline_1, ls='--', linewidth=linewidth, color=color)
plt.axvline(data_vline_2, ls=':', linewidth=linewidth, color=color, alpha=1)
plt.legend(loc=(0, 1), ncol=2)

# Save the plot as an SVG file
plt.savefig('figure_4a.svg')


# %% [code]
