# Supplementary material for: Preserving a qubit during state-destroying operations on an adjacent qubit at a few micrometers distance
Source: Nat Commun. 2024 Aug 3;15:6575. doi: 10.1038/s41467-024-50864-2 (PMC11298003; doi:10.1038/s41467-024-50864-2)
Supplement: Supplementary file 3 — Source Data [file 41467_2024_50864_MOESM3_ESM.zip › source_data/figure_4b/figure_4b.csv]

data_x	data_y	data_y_err	data_x_attn	data_y_attn	data_y_attn_err	data_x_sim1	data_y_sim1	data_x_sim2	data_y_sim2
-20.0	0.9992169078121484	7.162269238923853e-05	0.0	0.9979921511773036	0.00014894269116825818	-19.996999699969997	0.9999999795533893	2.001200120012001	0.9568353215473225
-17.0	0.9984680020092045	0.00012093614985559576				-19.990999099909992	0.9999999815299586	2.0072007200720066	0.9586198131554677
-14.0	0.9976628205167848	0.00019125244675602876				-19.984998499849986	0.9999999835555261	2.013201320132012	0.9603359805061221
-10.0	0.9957935189709699	0.0004475024082769801				-19.97899789978998	0.9999999851643601	2.0192019201920175	0.9619861136515637
-9.0	0.9961380365713826	0.0003920144963869653				-19.972997299729975	0.9999999868725188	2.025202520252023	0.9635724485952202
-8.0	0.9969984759212349	0.0002296681061560165				-19.96699669966997	0.9999999886406201	2.0312031203120284	0.965097167640584
-7.0	0.9971669088056914	0.0002756257846557888				-19.96099609960996	0.9999999898684774	2.037203720372034	0.9665623904461665
-6.0	0.9975228621790826	0.00012667759181217924				-19.954995499549955	0.9999999911985636	2.0432043204320394	0.9679702000031757
-5.0	0.9962110720451323	0.00022690783091220104				-19.94899489948995	0.9999999929598151	2.049204920492045	0.9693226135616376
-4.0	0.9971813269395631	0.0002414664300179523				-19.942994299429945	0.9999999943221625	2.0552055205520503	0.9706215742385
-3.0	0.9975833864437742	0.0002372611357743274				-19.936993699369935	0.9999999956777229	2.0612061206120558	0.9718690097993131
3.0	0.9991312530187844	5.741281597920753e-05				-19.93099309930993	0.9999999967595342	2.0672067206720683	0.9730667574864642
4.0	0.9979861977794346	0.0001202521534414981				-19.924992499249925	0.9999999968016079	2.073207320732074	0.9742166240739485
5.0	0.9989352814647763	9.112178980250506e-05				-19.91899189918992	0.9999999977739963	2.0792079207920793	0.9753203578927407
6.0	0.9968199033856642	0.00019292989978382546				-19.912991299129914	0.999999997842464	2.0852085208520847	0.9763796521286733
7.0	0.9977051110424073	0.00021967261465515302				-19.906990699069908	0.9999999990099907	2.09120912091209	0.9773961520361696
8.0	0.9982374049900029	0.00018841632354138938				-19.900990099009903	1.000000000138803	2.0972097209720957	0.9783714431400876
9.0	0.9995390732021345	5.6341395467551753e-05				-19.894989498949897	0.999999999347637	2.103210321032101	0.9793070685541105
10.0	0.9965376075252101	0.00047328157694269244				-19.88898889888989	1.0000000007003291	2.1092109210921066	0.9802045316099683
14.0	0.9995248742440959	4.8485560571871936e-05				-19.882988298829886	1.00000000013002	2.115211521152112	0.9810652672900172
17.0	0.9993309763640628	4.834347031121924e-05				-19.876987698769877	1.000000001331833	2.1212121212121176	0.9818906673910615
20.0	0.9993384327698962	4.971124012747147e-05				-19.870987098709872	0.9999999984861777	2.127212721272123	0.9826821014281415
						-19.864986498649866	0.9999999992408956	2.1332133213321285	0.9834408707063899
						-19.858985898589857	0.9999999982286096	2.139213921392134	0.9841682272502746
						-19.852985298529852	0.999999998240302	2.1452145214521465	0.9848653966689396
						-19.846984698469846	0.9999999974848939	2.151215121512152	0.9855335691664167
						-19.84098409840984	0.9999999967621829	2.1572157215721575	0.9861738544743
						-19.834983498349835	0.9999999969427369	2.163216321632163	0.9867873801468673
						-19.82898289828983	0.9999999945025057	2.1692169216921684	0.987375171708555
						-19.822982298229824	0.999999993041249	2.175217521752174	0.9879382783289956
						-19.81698169816982	0.9999999920466495	2.1812181218121793	0.9884776629533757
						-19.810981098109814	0.999999990682817	2.187218721872185	0.9889942904174682
						-19.804980498049808	0.9999999885012845	2.1932193219321903	0.9894890493364862
						-19.7989798979898	0.9999999879038999	2.1992199219921957	0.9899628392126604
						-19.792979297929794	0.9999999860908814	2.205220522052201	0.9904165021333328
						-19.786978697869788	0.9999999841901882	2.2112211221122067	0.990850859994444
						-19.78097809780978	0.9999999821980492	2.217221722172212	0.9912666757645937
						-19.774977497749774	0.9999999801848312	2.2232223222322176	0.9916647128513792
						-19.768976897689768	0.9999999777777013	2.22922292229223	0.992045713947193
						-19.762976297629763	0.9999999756241605	2.2352235223522356	0.992410356353305
						-19.756975697569757	0.9999999734019511	2.241224122412241	0.9927593118927599
						-19.750975097509752	0.9999999711724991	2.2472247224722466	0.9930932417341758
						-19.744974497449746	0.999999969943453	2.253225322532252	0.9934127486550177
						-19.73897389738974	0.9999999668064773	2.2592259225922575	0.9937184314430233
						-19.732973297329735	0.9999999641508239	2.265226522652263	0.9940108740546596
						-19.72697269726973	0.9999999621861279	2.2712271227122685	0.9942906241459728
						-19.72097209720972	0.9999999588173399	2.277227722772274	0.9945581950120594
						-19.714971497149715	0.9999999571723187	2.2832283228322794	0.9948141129960636
						-19.70897089708971	0.9999999539145964	2.289228922892285	0.9950588430530997
						-19.702970297029704	0.9999999520221803	2.2952295229522903	0.995292864948394
						-19.696969696969695	0.9999999487760713	2.301230123012296	0.9955166410580936
						-19.69096909690969	0.9999999461400525	2.3072307230723084	0.9957305894700952
						-19.684968496849685	0.999999944131056	2.313231323132314	0.9959350947733409
						-19.67896789678968	0.9999999406337777	2.3192319231923193	0.9961305786336996
						-19.672967296729674	0.9999999396860768	2.3252325232523248	0.9963174319059952
						-19.666966696669668	0.9999999367335619	2.3312331233123302	0.99649599781903
						-19.660966096609663	0.9999999339058695	2.3372337233723357	0.9966666482014064
						-19.654965496549657	0.9999999309503087	2.343234323432341	0.9968297017984281
						-19.64896489648965	0.9999999287985806	2.3492349234923466	0.9969854830513605
						-19.642964296429646	0.9999999257975867	2.355235523552352	0.9971343007067531
						-19.636963696369637	0.9999999239214264	2.3612361236123576	0.997276448635134
						-19.63096309630963	0.9999999214926736	2.367236723672363	0.9974122165310302
						-19.624962496249626	0.9999999202254032	2.3732373237323685	0.9975418573442488
						-19.618961896189617	0.9999999187443288	2.379237923792374	0.9976656499786891
						-19.612961296129612	0.9999999163064487	2.3852385238523865	0.9977838324838127
						-19.606960696069606	0.999999913882778	2.391239123912392	0.9978966527617527
						-19.6009600960096	0.9999999125176761	2.3972397239723975	0.9980043266476213
						-19.594959495949595	0.9999999110039133	2.403240324032403	0.998107088982925
						-19.58895889588959	0.999999909496618	2.4092409240924084	0.9982051389739114
						-19.582958295829584	0.9999999082968354	2.415241524152414	0.9982986739700996
						-19.57695769576958	0.9999999061346052	2.4212421242124194	0.9983878951911589
						-19.570957095709574	0.9999999046643729	2.427242724272425	0.9984729875057206
						-19.564956495649568	0.999999903751234	2.4332433243324303	0.998554129355901
						-19.55895589558956	0.999999902211475	2.4392439243924358	0.9986314849847143
						-19.552955295529554	0.9999999018660367	2.4452445244524412	0.9987052012770463
						-19.546954695469548	0.9999999014348084	2.4512451245124467	0.9987754653770013
						-19.54095409540954	0.9999999007279837	2.457245724572452	0.9988424112262916
						-19.534953495349534	0.999999900345072	2.4632463246324576	0.998906176629155
						-19.528952895289528	0.999999898695981	2.46924692469247	0.9989668928888656
						-19.522952295229523	0.9999999001924514	2.4752475247524757	0.9990247181017864
						-19.516951695169517	0.9999998994942505	2.481248124812481	0.9990797486849199
						-19.51095109510951	0.999999899323669	2.4872487248724866	0.9991321157044879
						-19.504950495049506	0.9999998998339704	2.493249324932492	0.9991819378314117
						-19.4989498949895	0.9999998995781691	2.4992499249924975	0.9992293190594888
						-19.492949294929495	0.9999999004596788	2.505250525052503	0.9992743797751862
						-19.48694869486949	0.999999901343725	2.5112511251125085	0.9993171900705933
						-19.48094809480948	0.9999999015823127	2.517251725172514	0.9993578794961782
						-19.474947494749475	0.9999999009692532	2.5232523252325194	0.9993965306192878
						-19.46894689468947	0.9999999036345341	2.529252925292525	0.9994332185517516
						-19.462946294629464	0.9999999047139067	2.5352535253525303	0.9994680474743802
						-19.456945694569455	0.9999999051725371	2.541254125412536	0.999501085830105
						-19.45094509450945	0.9999999069369443	2.5472547254725484	0.9995324186051459
						-19.444944494449445	0.9999999088313032	2.553255325532554	0.9995621265210647
						-19.43894389438944	0.9999999105880876	2.559255925592559	0.9995902705282319
						-19.432943294329434	0.9999999121526137	2.565256525652565	0.9996169251720242
						-19.426942694269428	0.999999913622769	2.5712571257125703	0.9996421608250903
						-19.420942094209423	0.9999999157671097	2.5772577257725757	0.9996660334595381
						-19.414941494149417	0.9999999184713164	2.5832583258325816	0.9996886062567277
						-19.40894089408941	0.9999999198276289	2.5892589258925867	0.9997099390714798
						-19.402940294029406	0.9999999221975509	2.595259525952592	0.9997300875594404
						-19.396939693969397	0.9999999250247669	2.6012601260125976	0.999749109842215
						-19.39093909390939	0.9999999260055364	2.607260726072603	0.9997670474672976
						-19.384938493849386	0.9999999283549634	2.6132613261326085	0.9997839581755601
						-19.378937893789377	0.9999999309424193	2.619261926192614	0.999799893469339
						-19.372937293729372	0.9999999333933456	2.6252625262526266	0.9998148778929347
						-19.366936693669366	0.9999999361098602	2.631263126312632	0.9998289822495251
						-19.36093609360936	0.9999999382704007	2.637263726372638	0.9998422348761743
						-19.354935493549355	0.9999999413526153	2.643264326432643	0.999854673028072
						-19.34893489348935	0.9999999437381459	2.6492649264926484	0.9998663381938292
						-19.342934293429344	0.9999999462133103	2.6552655265526535	0.9998772748950338
						-19.33693369336934	0.9999999485069591	2.6612661266126594	0.9998875129344693
						-19.330933093309334	0.9999999528606252	2.667266726672665	0.9998970820827467
						-19.324932493249328	0.9999999533317221	2.6732673267326703	0.9999060220361303
						-19.31893189318932	0.9999999574540568	2.6792679267926762	0.9999143622728845
						-19.312931293129314	0.9999999599275013	2.6852685268526812	0.999922131674621
						-19.306930693069308	0.9999999616647367	2.6912691269126867	0.9999293618011869
						-19.3009300930093	0.9999999649406801	2.697269726972692	0.9999360791675908
						-19.294929492949294	0.9999999674312567	2.7032703270326977	0.9999423093966275
						-19.288928892889288	0.9999999695269642	2.70927092709271	0.9999480809790087
						-19.282928292829283	0.9999999720272144	2.7152715271527157	0.9999534153081104
						-19.276927692769277	0.9999999737546102	2.721272127212721	0.9999583380324759
						-19.27092709270927	0.9999999767491901	2.7272727272727266	0.9999628727259217
						-19.264926492649266	0.9999999790549927	2.7332733273327325	0.9999670384023748
						-19.25892589258926	0.9999999809594218	2.7392739273927376	0.9999708582786869
						-19.252925292529255	0.9999999834684933	2.745274527452743	0.9999743509159189
						-19.24692469246925	0.9999999852607386	2.751275127512748	0.9999775375182077
						-19.24092409240924	0.9999999865876115	2.757275727572754	0.999980433002363
						-19.234923492349235	0.9999999850012907	2.7632763276327594	0.9999830581520162
						-19.22892289228923	0.999999990120894	2.769276927692765	0.9999854306885612
						-19.222922292229224	0.9999999915001342	2.775277527752771	0.9999875610691614
						-19.216921692169215	0.9999999925091035	2.781278127812776	0.9999894710189331
						-19.21092109210921	0.9999999949528662	2.7872787278727884	0.9999911725164117
						-19.204920492049204	0.9999999953243692	2.793279327932794	0.9999926790055244
						-19.1989198919892	0.9999999973860119	2.7992799279927993	0.999994005324347
						-19.192919291929194	0.9999999976095026	2.8052805280528044	0.9999951649917305
						-19.186918691869188	0.9999999978281605	2.8112811281128103	0.9999961688973129
						-19.180918091809183	0.9999999987723073	2.8172817281728157	0.9999970299806027
						-19.174917491749177	0.9999999995224278	2.823282328232821	0.9999977580347709
						-19.16891689168917	0.9999999991736244	2.829282928292827	0.9999983647421911
						-19.162916291629166	0.9999999999099768	2.835283528352832	0.9999988592827413
						-19.156915691569157	1.0000000001504084	2.8412841284128376	0.9999992523537903
						-19.15091509150915	0.9999999979506714	2.8472847284728426	0.9999995540652373
						-19.144914491449146	0.9999999990646038	2.8532853285328486	0.9999997707111106
						-19.138913891389137	0.9999999999597465	2.859285928592854	0.9999999120443211
						-19.13291329132913	0.9999999985277348	2.8652865286528666	0.9999999845668314
						-19.126912691269126	0.9999999981134525	2.871287128712872	0.9999999982617774
						-19.12091209120912	0.9999999972288676	2.8772877287728775	0.9999999570329081
						-19.114911491149115	0.9999999963260466	2.883288328832883	0.9999998694531415
						-19.10891089108911	0.9999999961761855	2.8892889288928885	0.9999997411799356
						-19.102910291029104	0.9999999945493224	2.895289528952894	0.9999995772901823
						-19.0969096909691	0.9999999931915636	2.901290129012899	0.9999993853029306
						-19.090909090909093	0.9999999912518803	2.907290729072905	0.9999991680692081
						-19.084908490849088	0.9999999898446614	2.9132913291329103	0.9999989303866313
						-19.07890789078908	0.9999999883982602	2.919291929192916	0.9999986789956444
						-19.072907290729074	0.9999999862647787	2.9252925292529217	0.9999984144764639
						-19.066906690669068	0.9999999844591352	2.9312931293129267	0.9999981445505242
						-19.06090609060906	0.9999999822839616	2.937293729372932	0.9999978684678814
						-19.054905490549054	0.9999999801757821	2.9432943294329372	0.9999975939047314
						-19.048904890489048	0.9999999779269719	2.9492949294929502	0.9999973199727508
						-19.042904290429043	0.9999999763587532	2.955295529552956	0.9999970529838911
						-19.036903690369037	0.9999999731417094	2.961296129612961	0.9999967920067951
						-19.03090309030903	0.999999971448006	2.9672967296729666	0.999996540259479
						-19.024902490249026	0.999999968032127	2.973297329732972	0.9999963010376747
						-19.01890189018902	0.9999999657799871	2.9792979297929776	0.9999960746672634
						-19.012901290129015	0.9999999628335209	2.985298529852983	0.9999958624520825
						-19.00690069006901	0.9999999605553231	2.9912991299129885	0.9999956664716539
						-19.000900090009	0.9999999575548888	2.9972997299729935	0.9999954874365502
						-18.994899489948995	0.9999999549755566	3.0033003300329995	0.999995326597312
						-18.98889888988899	0.9999999522931208	3.009300930093005	0.9999951838265918
						-18.982898289828984	0.999999949489875	3.0153015301530104	0.9999950612400689
						-18.976897689768975	0.9999999464028605	3.0213021302130163	0.9999949573710535
						-18.97089708970897	0.9999999441334025	3.027302730273028	0.9999948739664855
						-18.964896489648964	0.9999999401003424	3.033303330333034	0.9999948094233807
						-18.95889588958896	0.9999999378834712	3.0393039303930394	0.9999947660051685
						-18.952895289528954	0.9999999345326013	3.045304530453045	0.9999947414306868
						-18.946894689468948	0.9999999314837434	3.0513051305130507	0.9999947367048847
						-18.940894089408943	0.9999999314038766	3.0573057305730558	0.9999947508663769
						-18.934893489348937	0.9999999265615541	3.0633063306330612	0.9999947826516085
						-18.92889288928893	0.9999999239342593	3.0693069306930667	0.9999948327553495
						-18.922892289228926	0.9999999210827769	3.075307530753072	0.9999949003106468
						-18.916891689168917	0.9999999183543102	3.0813081308130776	0.9999949843518493
						-18.91089108910891	0.9999999160468457	3.087308730873083	0.9999950828175805
						-18.904890489048906	0.9999999135696861	3.093309330933088	0.9999951969352967
						-18.898889888988897	0.9999999106012298	3.099309930993094	0.9999953233868369
						-18.89288928892889	0.9999999086154304	3.1053105310531066	0.9999954641769088
						-18.886888688868886	0.9999999063153496	3.111311131113112	0.9999956156205713
						-18.88088808880888	0.9999999039503114	3.1173117311731176	0.9999957773525716
						-18.874887488748875	0.9999999024791185	3.1233123312331226	0.9999959489364594
						-18.86888688868887	0.9999999001074702	3.1293129312931285	0.9999961275741935
						-18.862886288628864	0.9999998984152658	3.135313531353134	0.9999963141191279
						-18.85688568856886	0.9999998964501864	3.1413141314131394	0.9999965062394159
						-18.850885088508853	0.999999895038574	3.1473147314731453	0.999996702356014
						-18.844884488448848	0.999999894145456	3.1533153315331504	0.9999969020322601
						-18.83888388838884	0.9999998927777223	3.159315931593156	0.9999971033734907
						-18.832883288328834	0.9999998909806987	3.1653165316531613	0.9999973068857233
						-18.826882688268828	0.9999998898207476	3.1713171317131668	0.9999975100944432
						-18.82088208820882	0.999999890076301	3.1773177317731722	0.9999977117153493
						-18.814881488148814	0.9999998884237797	3.1833183318331777	0.999997912535297
						-18.808880888088808	0.9999998882917556	3.1893189318931903	0.9999981056476194
						-18.802880288028803	0.9999998879455392	3.1953195319531957	0.9999982959053093
						-18.796879687968797	0.9999998875412854	3.201320132013201	0.9999984805576949
						-18.79087908790879	0.9999998873868072	3.2073207320732067	0.9999986588878519
						-18.784878487848786	0.9999998873391884	3.213321332133212	0.9999988297759327
						-18.77887788778878	0.9999998875171463	3.219321932193217	0.999998990656932
						-18.772877287728775	0.9999998879960312	3.225322532253223	0.9999991435415903
						-18.76687668766877	0.999999888829345	3.2313231323132285	0.9999992856482717
						-18.76087608760876	0.9999998888990068	3.237323732373234	0.9999994169606523
						-18.754875487548755	0.9999998900000848	3.24332433243324	0.9999995358996038
						-18.74887488748875	0.9999998911701726	3.249324932493245	0.9999996429057095
						-18.742874287428744	0.999999891628016	3.2553255325532504	0.9999997363633147
						-18.736873687368735	0.9999998936464154	3.261326132613256	0.9999998173193264
						-18.73087308730873	0.9999998941389262	3.2673267326732685	0.9999998833325723
						-18.724872487248724	0.9999998958798385	3.2733273327332744	0.9999999350195414
						-18.71887188718872	0.999999898223423	3.2793279327932794	0.9999999718051295
						-18.712871287128714	0.9999998980266558	3.285328532853285	0.9999999929761908
						-18.706870687068708	0.9999999006093876	3.2913291329132903	0.9999999996101198
						-18.700870087008703	0.9999999029903022	3.297329732973296	0.999999990427823
						-18.694869486948697	0.9999999050176804	3.3033303330333013	0.999999966393718
						-18.68886888688869	0.9999999070542769	3.3093309330933067	0.9999999257079519
						-18.682868286828686	0.9999999097344915	3.3153315331533117	0.9999998709422958
						-18.676867686768677	0.9999999122140664	3.3213321332133177	0.9999997983003346
						-18.67086708670867	0.9999999147287317	3.327332733273323	0.999999712055789
						-18.664866486648666	0.9999999173568083	3.3333333333333286	0.9999996097482218
						-18.658865886588657	0.9999999206537088	3.3393339333933345	0.999999492041148
						-18.65286528652865	0.9999999223445984	3.345334533453346	0.9999993601168141
						-18.646864686468646	0.9999999250598028	3.351335133513352	0.9999992139452799
						-18.64086408640864	0.9999999285334829	3.3573357335733576	0.9999990537770148
						-18.634863486348635	0.9999999308570257	3.363336333633363	0.999998880746082
						-18.62886288628863	0.999999933345814	3.369336933693369	0.9999986954953688
						-18.622862286228624	0.999999936947524	3.375337533753374	0.999998494370409
						-18.61686168616862	0.9999999386958047	3.3813381338133794	0.9999982834088085
						-18.610861086108613	0.9999999422160654	3.387338733873385	0.999998062153007
						-18.604860486048608	0.9999999449817527	3.3933393339333904	0.9999978287946645
						-18.5988598859886	0.9999999482946519	3.399339933993396	0.999997586798554
						-18.592859285928593	0.9999999519473161	3.4053405340534013	0.9999973351677586
						-18.586858685868588	0.9999999550271346	3.4113411341134063	0.9999970754062117
						-18.58085808580858	0.9999999570427726	3.4173417341734122	0.9999968077768518
						-18.574857485748574	0.9999999604108485	3.4233423342334177	0.9999965332615893
						-18.568856885688568	0.9999999632945472	3.4293429342934303	0.9999962533822692
						-18.562856285628563	0.9999999660476463	3.4353435343534358	0.999995969692922
						-18.556855685568557	0.9999999684054467	3.441344134413441	0.9999956801662921
						-18.55085508550855	0.9999999714025062	3.4473447344734467	0.9999953883152466
						-18.544854485448546	0.9999999728435698	3.453345334533452	0.9999950936169238
						-18.53885388538854	0.999999975537769	3.4593459345934576	0.9999947973381134
						-18.532853285328535	0.9999999781503995	3.4653465346534635	0.999994500123324
						-18.52685268526853	0.9999999803274017	3.4713471347134686	0.9999942040650949
						-18.52085208520852	0.9999999830350862	3.477347734773474	0.9999939086210191
						-18.514851485148515	0.9999999845005043	3.4833483348334795	0.9999936157779488
						-18.50885088508851	0.9999999865586476	3.489348934893485	0.9999933249266142
						-18.502850285028504	0.9999999890427284	3.4953495349534904	0.9999930390310752
						-18.496849684968495	0.9999999904125396	3.501350135013496	0.9999927570222685
						-18.49084908490849	0.9999999918360754	3.5073507350735085	0.9999924813480555
						-18.484848484848484	0.9999999938352231	3.513351335133514	0.999992210818261
						-18.47884788478848	0.9999999949406896	3.51935193519352	0.9999919481473681
						-18.472847284728473	0.9999999961299079	3.525352535253525	0.999991693780648
						-18.466846684668468	0.9999999973177189	3.5313531353135303	0.9999914471990757
						-18.460846084608463	0.9999999980025015	3.5373537353735354	0.9999912114360542
						-18.454845484548457	0.9999999989864992	3.5433543354335413	0.9999909846708869
						-18.44884488448845	0.9999999986760437	3.5493549354935467	0.9999907681724741
						-18.442844284428446	1.0000000002417044	3.555355535553552	0.9999905634780043
						-18.436843684368437	0.999999999697247	3.561356135613558	0.9999903710212371
						-18.43084308430843	1.0000000001446259	3.567356735673563	0.999990195919141
						-18.424842484248426	1.0000000003243632	3.5733573357335686	0.9999900222036909
						-18.418841884188417	0.9999999995775837	3.579357935793574	0.9999898693880699
						-18.41284128412841	0.9999999973541928	3.5853585358535867	0.999989729410569
						-18.406840684068406	0.9999999985336834	3.5913591359135917	0.9999896030470743
						-18.4008400840084	0.9999999978352062	3.5973597359735976	0.9999894915499768
						-18.394839483948395	0.9999999971433249	3.603360336033603	0.9999893986705298
						-18.38883888388839	0.9999999966896521	3.6093609360936085	0.9999893138591742
						-18.382838283828384	0.999999994494133	3.6153615361536144	0.9999892466341025
						-18.37683768376838	0.9999999935719059	3.6213621362136195	0.9999891960646059
						-18.370837083708373	0.9999999919624023	3.627362736273625	0.9999891606011507
						-18.364836483648368	0.9999999910007528	3.63336333633363	0.9999891409881929
						-18.35883588358836	0.9999999885372468	3.639363936393636	0.9999891366863991
						-18.352835283528353	0.9999999875025508	3.6453645364536413	0.9999891480282075
						-18.346834683468348	0.9999999846714311	3.651365136513647	0.9999891749063322
						-18.34083408340834	0.999999983449866	3.6573657365736527	0.9999892200208175
						-18.334833483348334	0.9999999810581545	3.6633663366336577	0.9999892744338393
						-18.328832883288328	0.9999999780445111	3.6693669366936703	0.9999893471096227
						-18.322832283228323	0.9999999757646613	3.675367536753676	0.9999894336200844
						-18.316831683168317	0.9999999734821644	3.6813681368136812	0.9999895355904045
						-18.31083108310831	0.9999999702136035	3.6873687368736863	0.9999896511445758
						-18.304830483048306	0.999999967969407	3.693369336933692	0.9999897803547103
						-18.2988298829883	0.9999999645182034	3.6993699369936976	0.9999899236850153
						-18.292829282928295	0.9999999619495182	3.705370537053703	0.9999900792319816
						-18.28682868286829	0.9999999582918202	3.711371137113709	0.999990245954716
						-18.28082808280828	0.9999999566287526	3.717371737173714	0.9999904263979048
						-18.274827482748275	0.9999999531349459	3.7233723372337195	0.9999906170931765
						-18.26882688268827	0.9999999499965285	3.7293729372937245	0.9999908189687423
						-18.262826282628264	0.9999999462412145	3.7353735373537305	0.999991030945681
						-18.256825682568255	0.9999999431121079	3.741374137413736	0.9999912524844756
						-18.25082508250825	0.9999999397180459	3.7473747374737485	0.9999914826808289
						-18.244824482448244	0.9999999369425744	3.753375337533754	0.9999917210164315
						-18.23882388238824	0.999999933262987	3.7593759375937594	0.9999919680002366
						-18.232823282328233	0.9999999303538423	3.765376537653765	0.9999922216901242
						-18.226822682268228	0.9999999266532532	3.7713771377137704	0.9999924825640616
						-18.220822082208223	0.9999999249927978	3.777377737773776	0.9999927443948496
						-18.214821482148217	0.9999999201054529	3.783378337833781	0.999993013119315
						-18.20882088208821	0.9999999172925266	3.7893789378937868	0.9999932859940212
						-18.202820282028206	0.9999999148892417	3.7953795379537922	0.9999935625692478
						-18.196819681968197	0.9999999119121042	3.8013801380137977	0.9999938400661602
						-18.19081908190819	0.999999908988019	3.8073807380738036	0.9999941196523442
						-18.184818481848186	0.9999999061243859	3.8133813381338086	0.9999944011595755
						-18.178817881788177	0.9999999032815732	3.819381938193814	0.999994681034593
						-18.17281728172817	0.9999999001424332	3.825382538253819	0.9999949617565551
						-18.166816681668166	0.9999998974568294	3.831383138313832	0.9999952403244269
						-18.16081608160816	0.9999998947733908	3.837383738373838	0.9999955161574272
						-18.154815481548155	0.9999998921423343	3.843384338433843	0.9999957897181797
						-18.14881488148815	0.9999998905109712	3.8493849384938486	0.9999960590803059
						-18.142814281428144	0.9999998880755538	3.855385538553854	0.9999963247007866
						-18.13681368136814	0.99999988578826	3.8613861386138595	0.9999965838958493
						-18.130813081308133	0.9999998840607621	3.867386738673865	0.9999968389332049
						-18.124812481248128	0.9999998827003266	3.8733873387338704	0.9999970867221831
						-18.11881188118812	0.9999998807491712	3.8793879387938754	0.9999973287760583
						-18.112811281128113	0.9999998792769865	3.8853885388538814	0.9999975618790825
						-18.106810681068108	0.9999998784798172	3.891389138913887	0.9999977870766363
						-18.1008100810081	0.9999998775058311	3.8973897389738923	0.9999980037124878
						-18.094809480948093	0.9999998758380244	3.903390339033898	0.9999982120087226
						-18.088808880888088	0.9999998747547667	3.90939093909391	0.9999984088941151
						-18.082808280828083	0.9999998743334311	3.915391539153916	0.9999985978942831
						-18.076807680768077	0.9999998740555246	3.9213921392139213	0.9999987741936752
						-18.07080708070807	0.9999998733259372	3.9273927392739267	0.9999989414685363
						-18.064806480648066	0.9999998735320186	3.9333933393339326	0.9999990960324755
						-18.05880588058806	0.999999873197628	3.9393939393939377	0.9999992395217395
						-18.052805280528055	0.999999873720573	3.945394539453943	0.999999371673971
						-18.04680468046805	0.9999998732705822	3.9513951395139486	0.9999994912625217
						-18.04080408040804	0.9999998746003783	3.957395739573954	0.9999995980973989
						-18.034803480348035	0.9999998747852356	3.9633963396339595	0.9999996931915102
						-18.02880288028803	0.9999998765332615	3.969396939693965	0.9999997748272899
						-18.022802280228024	0.9999998774334914	3.97539753975397	0.9999998446942207
						-18.016801680168015	0.9999998780038193	3.981398139813976	0.9999999010594516
						-18.01080108010801	0.9999998799181115	3.9873987398739885	0.9999999452312445
						-18.004800480048004	0.9999998818960316	3.993399339933994	0.9999999756070621
						-17.998799879988	0.9999998824649533	3.9993999399939995	0.9999999940905631
						-17.992799279927993	0.999999884509338	4.005400540054005	0.9999999999261461
						-17.986798679867988	0.9999998867196954	4.01140114011401	0.9999999930781643
						-17.980798079807983	0.9999998887406262	4.017401740174016	0.9999999734320274
						-17.974797479747977	0.9999998903286408	4.023402340234021	0.9999999429916995
						-17.96879687968797	0.999999892933528	4.029402940294027	0.999999899419848
						-17.962796279627966	0.9999998959816683	4.035403540354032	0.9999998443602561
						-17.956795679567957	0.9999998982440186	4.041404140414038	0.9999997775117777
						-17.95079507950795	0.9999999007036184	4.047404740474043	0.9999997002303002
						-17.944794479447946	0.9999999033119061	4.053405340534049	0.9999996114490904
						-17.938793879387937	0.9999999055458376	4.059405940594054	0.9999995126794862
						-17.93279327932793	0.9999999091597995	4.06540654065406	0.999999404760735
						-17.926792679267926	0.9999999127376689	4.071407140714072	0.9999992874645566
						-17.92079207920792	0.9999999151578786	4.077407740774078	0.9999991591549969
						-17.914791479147915	0.9999999182831864	4.083408340834083	0.999999023603164
						-17.90879087908791	0.9999999217313036	4.089408940894089	0.9999988797164795
						-17.902790279027904	0.9999999248722925	4.095409540954094	0.9999987281257234
						-17.8967896789679	0.9999999279515043	4.1014101410140995	0.9999985695193153
						-17.890789078907893	0.9999999318164621	4.107410741074105	0.9999984050043598
						-17.884788478847888	0.9999999352508044	4.11341134113411	0.9999982334813282
						-17.87878787878788	0.9999999381425143	4.119411941194116	0.9999980576353622
						-17.872787278727873	0.9999999410249023	4.125412541254121	0.9999978777684173
						-17.866786678667868	0.9999999444070329	4.131413141314127	0.9999976924384304
						-17.86078607860786	0.9999999474260624	4.137413741374132	0.9999975023553139
						-17.854785478547853	0.9999999507537183	4.143414341434138	0.9999973111226116
						-17.848784878487848	0.999999954166556	4.14941494149415	0.9999971169338172
						-17.842784278427843	0.9999999571601852	4.155415541554156	0.999996921145853
						-17.836783678367837	0.999999960963998	4.161416141614161	0.9999967245532145
						-17.83078307830783	0.999999964260162	4.167416741674167	0.9999965269186577
						-17.824782478247826	0.9999999663895134	4.173417341734172	0.9999963301551071
						-17.81878187818782	0.9999999699707545	4.179417941794178	0.9999961334659232
						-17.812781278127815	0.9999999721042541	4.185418541854183	0.9999959378602573
						-17.80678067806781	0.9999999756114363	4.191419141914189	0.999995745597417
						-17.8007800780078	0.9999999772429665	4.197419741974194	0.9999955547052931
						-17.794779477947795	0.9999999808615637	4.2034203420342	0.9999953666509879
						-17.78877887788779	0.9999999827051748	4.209420942094205	0.9999951827159914
						-17.782778277827784	0.9999999853545549	4.2154215421542105	0.9999950032781565
						-17.776777677767775	0.9999999869628006	4.221422142214216	0.9999948282398219
						-17.77077707770777	0.9999999893948461	4.2274227422742285	0.9999946573089179
						-17.764776477647764	0.9999999912275529	4.233423342334234	0.9999944934756978
						-17.75877587758776	0.9999999926662655	4.2394239423942395	0.999994335762363
						-17.752775277527753	0.9999999932893263	4.245424542454245	0.9999941833667397
						-17.746774677467748	0.9999999945905161	4.25142514251425	0.9999940394924756
						-17.740774077407742	0.999999996519264	4.257425742574256	0.9999939029925489
						-17.734773477347737	0.9999999975822431	4.263426342634261	0.9999937737750503
						-17.72877287728773	0.9999999985816552	4.269426942694267	0.9999936519213654
						-17.722772277227726	0.9999999986721356	4.275427542754272	0.9999935399461686
						-17.716771677167717	0.9999999998569372	4.281428142814278	0.9999934365307735
						-17.71077107710771	0.9999999996887579	4.287428742874283	0.9999933417343991
						-17.704770477047706	1.0000000002990754	4.293429342934289	0.9999932558768693
						-17.698769876987697	1.0000000004934075	4.299429942994294	0.9999931805663019
						-17.69276927692769	0.9999999991663897	4.3054305430543	0.9999931147381278
						-17.686768676867686	0.9999999988196334	4.311431143114312	0.9999930581851572
						-17.68076807680768	0.9999999981146209	4.317431743174318	0.9999930122515555
						-17.674767476747675	0.9999999980417752	4.323432343234323	0.9999929754046072
						-17.66876687668767	0.9999999990278918	4.329432943294329	0.9999929494144993
						-17.662766276627664	0.9999999954526186	4.335433543354334	0.9999929337923285
						-17.65676567656766	0.9999999947332102	4.3414341434143395	0.9999929258298511
						-17.650765076507653	0.9999999931882574	4.347434743474345	0.9999929332582691
						-17.644764476447648	0.9999999918377851	4.3534353435343505	0.999992947677314
						-17.63876387638764	0.9999999903986188	4.359435943594356	0.9999929727308523
						-17.632763276327633	0.999999987295746	4.365436543654361	0.9999930065046494
						-17.626762676267628	0.9999999858390265	4.371437143714367	0.9999930518789224
						-17.620762076207622	0.9999999833592775	4.377437743774372	0.9999931059134457
						-17.614761476147613	0.9999999807905827	4.383438343834378	0.9999931694479695
						-17.608760876087608	0.9999999784082109	4.38943894389439	0.999993243452039
						-17.602760276027603	0.9999999753940889	4.395439543954396	0.9999933247614023
						-17.596759675967597	0.9999999733811141	4.401440144014401	0.999993414987596
						-17.59075907590759	0.999999969404529	4.407440744074407	0.9999935145204263
						-17.584758475847586	0.9999999673457786	4.413441344134412	0.9999936215634043
						-17.57875787578758	0.9999999644730629	4.419441944194418	0.9999937372819694
						-17.572757275727575	0.9999999606765628	4.425442544254423	0.9999938589535778
						-17.56675667566757	0.9999999570199517	4.431443144314429	0.9999939888039437
						-17.560756075607564	0.9999999538978611	4.437443744374434	0.9999941251608752
						-17.554755475547555	0.999999950862466	4.44344434443444	0.999994267557296
						-17.54875487548755	0.9999999471053552	4.449444944494445	0.9999944160961454
						-17.542754275427544	0.9999999435872561	4.4554455445544505	0.9999945708838984
						-17.536753675367535	0.9999999397746798	4.461446144614456	0.9999947289464589
						-17.53075307530753	0.9999999369857769	4.467446744674469	0.999994893352583
						-17.524752475247524	0.9999999327904043	4.473447344734474	0.9999950601551675
						-17.51875187518752	0.9999999291920353	4.4794479447944795	0.9999952310990675
						-17.512751275127513	0.9999999253640908	4.485448544854485	0.9999954060515692
						-17.506750675067508	0.9999999220815877	4.49144914491449	0.9999955829487299
						-17.500750075007502	0.9999999186704537	4.497449744974496	0.9999957622076678
						-17.494749474947497	0.9999999149461053	4.503450345034501	0.9999959420555224
						-17.48874887488749	0.9999999103680819	4.509450945094507	0.9999961244374067
						-17.482748274827486	0.9999999073915833	4.515451545154512	0.9999963073201396
						-17.476747674767477	0.9999999040963562	4.521452145214518	0.9999964896032048
						-17.47074707470747	0.9999998989762449	4.527452745274523	0.9999966717128537
						-17.464746474647466	0.9999998985194644	4.533453345334529	0.9999968538088744
						-17.458745874587457	0.9999998939916097	4.539453945394534	0.9999970340791766
						-17.45274527452745	0.9999998908294899	4.54545454545454	0.9999972124219266
						-17.446744674467446	0.9999998874140207	4.551455145514552	0.9999973883782602
						-17.44074407440744	0.9999998844540982	4.557455745574558	0.9999975612837813
						-17.434743474347435	0.9999998818995192	4.563456345634563	0.9999977324950889
						-17.42874287428743	0.9999998787393616	4.569456945694569	0.9999979006883656
						-17.422742274227424	0.9999998768943249	4.575457545754574	0.999998062233465
						-17.41674167416742	0.9999998736398039	4.5814581458145796	0.9999982200694746
						-17.410741074107413	0.9999998714225636	4.587458745874585	0.9999983771857782
						-17.404740474047408	0.999999869550103	4.5934593459345905	0.999998522086822
						-17.3987398739874	0.9999998679393105	4.599459945994596	0.9999986644712257
						-17.392739273927393	0.9999998654075081	4.605460546054601	0.9999988015500567
						-17.386738673867388	0.9999998634727131	4.611461146114607	0.9999989319926026
						-17.380738073807382	0.9999998624430937	4.617461746174612	0.9999990563409733
						-17.374737473747373	0.9999998608556844	4.623462346234618	0.9999991736352174
						-17.368736873687368	0.9999998599571467	4.62946294629463	0.9999992845006821
						-17.362736273627362	0.9999998590878882	4.635463546354636	0.9999993874633343
						-17.356735673567357	0.9999998588332851	4.641464146414641	0.9999994830060649
						-17.35073507350735	0.9999998571421742	4.647464746474647	0.999999569955379
						-17.344734473447346	0.9999998570024619	4.653465346534652	0.9999996507478238
						-17.33873387338734	0.9999998567262831	4.659465946594658	0.9999997225390825
						-17.332733273327335	0.999999857361533	4.665466546654663	0.9999997866883236
						-17.32673267326733	0.9999998578142022	4.671467146714669	0.9999998424006987
						-17.320732073207324	0.999999857918363	4.677467746774674	0.9999998893046492
						-17.314731473147315	0.9999998552756976	4.68346834683468	0.9999999273959889
						-17.30873087308731	0.9999998592453908	4.689468946894685	0.9999999587680174
						-17.302730273027304	0.9999998599894967	4.6954695469546905	0.9999999814172049
						-17.296729672967295	0.9999998607811975	4.701470147014696	0.9999999947459284
						-17.29072907290729	0.9999998623678866	4.707470747074709	1.0000000008223655
						-17.284728472847284	0.9999998641610383	4.713471347134714	0.9999999970582544
						-17.27872787278728	0.9999998654679836	4.7194719471947195	0.999999985909207
						-17.272727272727273	0.9999998672613782	4.725472547254725	0.9999999673525178
						-17.266726672667268	0.9999998702709717	4.7314731473147305	0.9999999399692395
						-17.260726072607262	0.9999998713137793	4.737473747374736	0.9999999052338631
						-17.254725472547257	0.9999998742036594	4.743474347434741	0.9999998627422223
						-17.24872487248725	0.9999998714165119	4.749474947494747	0.9999998126703492
						-17.242724272427246	0.9999998785441097	4.755475547554752	0.9999997555864266
						-17.236723672367237	0.9999998812662505	4.761476147614758	0.9999996919207547
						-17.23072307230723	0.9999998841504506	4.767476747674763	0.9999996210607348
						-17.224722472247226	0.9999998868630131	4.773477347734769	0.9999995414196515
						-17.218721872187217	0.999999890576704	4.779477947794774	0.9999994606326873
						-17.21272127212721	0.9999998937853275	4.78547854785478	0.9999993718949297
						-17.206720672067206	0.9999998975497201	4.791479147914792	0.9999992723397131
						-17.2007200720072	0.9999999007734248	4.797479747974798	0.9999991775424092
						-17.194719471947195	0.9999999032010197	4.803480348034803	0.9999990718445174
						-17.18871887188719	0.9999999076072974	4.809480948094809	0.9999989634365434
						-17.182718271827184	0.9999999113214331	4.815481548154814	0.9999988498330277
						-17.17671767176718	0.9999999148339764	4.82148214821482	0.9999987336906766
						-17.170717071707173	0.9999999187872587	4.827482748274825	0.9999986129742756
						-17.164716471647168	0.9999999219802055	4.8334833483348305	0.9999984895774733
						-17.15871587158716	0.9999999261286738	4.839483948394836	0.9999983627081067
						-17.152715271527153	0.9999999293210364	4.8454845484548414	0.9999982350195552
						-17.146714671467148	0.9999999341754162	4.851485148514847	0.9999981050620418
						-17.140714071407142	0.9999999349113238	4.857485748574852	0.9999979732844742
						-17.134713471347133	0.9999999406856563	4.863486348634858	0.999997841491166
						-17.128712871287128	0.9999999444197691	4.86948694869487	0.9999977081410801
						-17.122712271227122	0.9999999475373951	4.875487548754876	0.9999975749363896
						-17.116711671167117	0.9999999515677643	4.881488148814881	0.999997442368136
						-17.11071107110711	0.9999999552398869	4.887488748874887	0.9999973091090109
						-17.104710471047106	0.9999999578233979	4.893489348934892	0.9999971785186604
						-17.0987098709871	0.9999999619464162	4.899489948994898	0.9999970483474311
						-17.092709270927095	0.9999999649266892	4.905490549054903	0.9999969197285604
						-17.08670867086709	0.9999999687439916	4.911491149114909	0.9999967944402083
						-17.080708070807084	0.9999999718600514	4.917491749174914	0.999996670916697
						-17.074707470747075	0.9999999745651654	4.92349234923492	0.9999965500225597
						-17.06870687068707	0.9999999777613261	4.929492949294925	0.9999964323166993
						-17.062706270627064	0.9999999798575736	4.935493549354931	0.9999963184780943
						-17.056705670567055	0.9999999830811118	4.941494149414936	0.9999962086260071
						-17.05070507050705	0.9999999851615197	4.947494749474949	0.999996102675055
						-17.044704470447044	0.9999999874601492	4.953495349534954	0.9999960011540541
						-17.03870387038704	0.9999999897446191	4.9594959495949595	0.999995905480592
						-17.032703270327033	0.9999999914493665	4.965496549654965	0.9999958140826191
						-17.026702670267028	0.9999999925310064	4.9714971497149705	0.999995727324623
						-17.020702070207022	0.9999999946302377	4.977497749774976	0.999995646127898
						-17.014701470147017	0.9999999952785934	4.983498349834981	0.9999955718898282
						-17.00870087008701	0.9999999968981558	4.989498949894987	0.9999955021240083
						-17.002700270027006	0.9999999981121491	4.995499549954992	0.9999954387030833
						-16.996699669966997	0.9999999983737995	5.001500150014998	0.9999953838391099
						-16.99069906990699	0.9999999992300758	5.007500750075003	0.9999953327976682
						-16.984698469846986	1.0000000001657057	5.013501350135009	0.9999952886824423
						-16.978697869786977	0.9999999998957337	5.019501950195014	0.9999952515815349
						-16.97269726972697	1.0000000002291929	5.02550255025502	0.9999952214939726
						-16.966696669666966	1.000000000755765	5.031503150315032	0.9999951971310687
						-16.96069606960696	0.9999999995332923	5.037503750375038	0.9999951807139338
						-16.954695469546955	0.9999999984994087	5.043504350435043	0.9999951699437138
						-16.94869486948695	0.9999999985021463	5.049504950495049	0.9999951675469541
						-16.942694269426944	0.9999999967813838	5.055505550555054	0.9999951715111647
						-16.93669366936694	0.9999999962316405	5.06150615061506	0.9999951818516106
						-16.930693069306933	0.9999999934082142	5.067506750675065	0.9999951992360009
						-16.924692469246928	0.9999999920234888	5.0735073507350705	0.9999952225239085
						-16.91869186918692	0.999999990799898	5.079507950795076	0.9999952534126418
						-16.912691269126913	0.9999999878867251	5.0855085508550815	0.9999952900985759
						-16.906690669066908	0.9999999865760699	5.091509150915087	0.999995332975913
						-16.900690069006902	0.9999999840408916	5.097509750975092	0.999995383464466
						-16.894689468946893	0.9999999811939736	5.103510351035098	0.9999954388713703
						-16.888688868886888	0.9999999778597769	5.10951095109511	0.9999954999358056
						-16.882688268826882	0.9999999752370129	5.115511551155116	0.9999955677415819
						-16.876687668766877	0.9999999717085958	5.121512151215121	0.9999956410779519
						-16.87068706870687	0.9999999698741971	5.127512751275127	0.9999957184973681
						-16.864686468646866	0.9999999668879656	5.133513351335132	0.9999958010922501
						-16.85868586858686	0.9999999636644845	5.139513951395137	0.9999958895417419
						-16.852685268526855	0.9999999625244164	5.145514551455144	0.9999959820051592
						-16.84668466846685	0.9999999559086726	5.151515151515149	0.9999960775491001
						-16.840684068406844	0.9999999524689674	5.157515751575154	0.9999961787215604
						-16.834683468346835	0.9999999488771263	5.16351635163516	0.999996283684389
						-16.82868286828683	0.9999999449038647	5.169516951695165	0.9999963914843588
						-16.822682268226824	0.9999999406076296	5.175517551755171	0.999996502262876
						-16.816681668166815	0.9999999363950772	5.181518151815176	0.9999966159286134
						-16.81068106810681	0.9999999323224258	5.187518751875189	0.9999967323006937
						-16.804680468046804	0.9999999289060877	5.193519351935194	0.9999968500599372
						-16.7986798679868	0.9999999244207304	5.1995199519952	0.9999969701509255
						-16.792679267926793	0.9999999200976274	5.205520552055205	0.9999970919136197
						-16.786678667866788	0.999999916396431	5.2115211521152105	0.9999972147988452
						-16.780678067806782	0.9999999119918407	5.217521752175215	0.9999973381735899
						-16.774677467746777	0.9999999080636225	5.223522352235221	0.9999974623029936
						-16.76867686768677	0.9999999032696918	5.229522952295227	0.9999975868471158
						-16.762676267626766	0.9999998995561656	5.235523552355232	0.9999977103051207
						-16.756675667566757	0.9999998947583878	5.241524152415238	0.9999978335549097
						-16.75067506750675	0.9999998912395694	5.247524752475243	0.9999979567601177
						-16.744674467446746	0.9999998869730586	5.253525352535249	0.9999980787186584
						-16.738673867386737	0.9999998840537986	5.259525952595253	0.9999981988344345
						-16.73267326732673	0.9999998802897891	5.265526552655261	0.9999983172388037
						-16.726672667266726	0.9999998765932602	5.271527152715272	0.9999984331156138
						-16.72067206720672	0.9999998730516234	5.277527752775278	0.9999985465885418
						-16.714671467146715	0.9999998695479211	5.283528352835283	0.9999986581291492
						-16.70867086708671	0.9999998658287358	5.289528952895288	0.9999987659836045
						-16.702670267026704	0.999999862720642	5.295529552955295	0.9999988717934738
						-16.6966696669667	0.9999998601112877	5.3015301530153	0.9999989730951027
						-16.690669066906693	0.999999856620701	5.307530753075305	0.9999990710426905
						-16.684668466846688	0.999999854746874	5.3135313531353106	0.9999991652233233
						-16.67866786678668	0.999999851567579	5.319531953195316	0.999999254891287
						-16.672667266726673	0.9999998496607428	5.3255325532553215	0.9999993407351311
						-16.666666666666668	0.9999998477193112	5.331533153315326	0.9999994215199899
						-16.660666066606662	0.9999998459070483	5.337533753375333	0.9999994981894089
						-16.654665466546653	0.9999998443449901	5.343534353435338	0.9999995690542918
						-16.648664866486648	0.9999998421940401	5.3495349534953505	0.9999996346818378
						-16.642664266426642	0.9999998415448721	5.355535553555356	0.9999996953795289
						-16.636663666366637	0.9999998401125081	5.361536153615361	0.9999997517129673
						-16.63066306630663	0.9999998389777912	5.367536753675368	0.9999998016576657
						-16.624662466246626	0.9999998381190789	5.373537353735372	0.9999998464571009
						-16.61866186618662	0.9999998382452305	5.379537953795378	0.999999885307431
						-16.612661266126615	0.9999998383988452	5.385538553855383	0.9999999187566606
						-16.60666066606661	0.9999998380088059	5.391539153915389	0.9999999463647355
						-16.600660066006604	0.9999998375565137	5.397539753975394	0.9999999671916757
						-16.594659465946595	0.9999998387321262	5.4035403540354	0.9999999848638865
						-16.58865886588659	0.9999998388525303	5.409540954095404	0.9999999950320216
						-16.582658265826584	0.9999998399804252	5.415541554155411	0.9999999968119249
						-16.576657665766575	0.9999998403441767	5.421542154215416	0.9999999990245418
						-16.57065706570657	0.9999998417035776	5.427542754275429	0.9999999923280939
						-16.564656465646564	0.9999998434078895	5.433543354335434	0.9999999800263162
						-16.55865586558656	0.9999998444295645	5.439543954395439	0.9999999622358395
						-16.552655265526553	0.9999998474017989	5.445544554455446	0.999999939410692
						-16.546654665466548	0.9999998493341605	5.4515451545154505	0.9999999117623514
						-16.540654065406542	0.9999998517110231	5.457545754575456	0.9999998786326666
						-16.534653465346537	0.9999998529911812	5.4635463546354615	0.999999839739183
						-16.52865286528653	0.9999998558873584	5.469546954695467	0.9999997971811196
						-16.522652265226526	0.9999998589101785	5.475547554755472	0.9999997489092299
						-16.516651665166517	0.9999998621734438	5.481548154815477	0.9999996964168771
						-16.51065106510651	0.9999998654833532	5.487548754875484	0.9999996395424506
						-16.504650465046506	0.9999998683035173	5.493549354935489	0.9999995785042961
						-16.498649864986497	0.9999998713722372	5.499549954995494	0.9999995140216626
						-16.49264926492649	0.9999998750523665	5.5055505550555	0.999999445671936
						-16.486648664866486	0.9999998789679592	5.511551155115511	0.9999993743672655
						-16.48064806480648	0.9999998819158364	5.517551755175519	0.9999992996838306
						-16.474647464746475	0.9999998861607473	5.523552355235523	0.9999992215023106
						-16.46864686468647	0.9999998908431456	5.529552955295529	0.9999991403123207
						-16.462646264626464	0.9999998940632283	5.535553555355534	0.9999990574890569
						-16.45664566456646	0.9999998978920404	5.54155415541554	0.9999989717216493
						-16.450645064506453	0.9999999028295803	5.547554755475545	0.9999988856854347
						-16.444644464446448	0.9999999073629803	5.553555355535551	0.9999987965031802
						-16.43864386438644	0.9999999111722484	5.559555955595557	0.9999987056599959
						-16.432643264326433	0.9999999158500109	5.5655565556555615	0.9999986103569031
						-16.426642664266428	0.9999999197133177	5.571557155715567	0.9999985225334947
						-16.420642064206422	0.999999924457808	5.5775577557755724	0.9999984297566048
						-16.414641464146413	0.9999999285492223	5.583558355835578	0.9999983364847904
						-16.408640864086408	0.9999999324155939	5.58955895589559	0.9999982439215526
						-16.402640264026402	0.9999999369352873	5.595559555955596	0.9999981511192689
						-16.396639663966397	0.9999999406074446	5.601560156015601	0.9999980583570018
						-16.39063906390639	0.999999944709989	5.607560756075607	0.9999979668881153
						-16.384638463846386	0.9999999489316538	5.613561356135612	0.9999978769859692
						-16.37863786378638	0.9999999523374581	5.619561956195618	0.9999977883478405
						-16.372637263726375	0.999999957130638	5.625562556255623	0.9999977007419665
						-16.36663666366637	0.9999999596941642	5.631563156315628	0.9999976153170353
						-16.360636063606364	0.9999999635750502	5.637563756375635	0.9999975316445614
						-16.354635463546355	0.999999967785208	5.64356435643564	0.9999974500578022
						-16.34863486348635	0.9999999712406864	5.649564956495645	0.9999973717412997
						-16.342634263426344	0.9999999738729262	5.655565556555651	0.9999972963391918
						-16.336633663366335	0.9999999770132736	5.661566156615656	0.9999972231693001
						-16.33063306330633	0.9999999805141027	5.66756675667567	0.9999971537010984
						-16.324632463246324	0.9999999825498981	5.673567356735674	0.9999970871598597
						-16.31863186318632	0.9999999848644152	5.67956795679568	0.9999970244486441
						-16.312631263126313	0.9999999898288515	5.685568556855685	0.9999969658527871
						-16.306630663066308	0.9999999895700261	5.6915691569156905	0.9999969101818811
						-16.300630063006302	0.9999999913079879	5.697569756975696	0.9999968592975768
						-16.294629462946297	0.999999993568088	5.703570357035701	0.9999968071264809
						-16.28862886288629	0.9999999945666658	5.709570957095708	0.9999967704388849
						-16.282628262826286	0.9999999966276375	5.715571557155712	0.9999967285821882
						-16.276627662766277	0.9999999978164575	5.721572157215718	0.9999966971194872
						-16.27062706270627	0.9999999985079191	5.727572757275723	0.9999966686034168
						-16.264626462646266	0.9999999995578113	5.733573357335729	0.9999966434450801
						-16.258625862586257	0.9999999993342988	5.739573957395734	0.9999966232685351
						-16.25262526252625	1.000000000486527	5.74557455745574	0.9999966085744452
						-16.246624662466246	1.0000000005131937	5.751575157515752	0.999996597762381
						-16.24062406240624	0.9999999992854351	5.757575757575758	0.9999965919861813
						-16.234623462346235	0.9999999999423194	5.763576357635763	0.9999965918627111
						-16.22862286228623	0.9999999985527628	5.769576957695769	0.9999965954525667
						-16.222622262226224	0.999999997272005	5.775577557755774	0.9999966032518511
						-16.21662166216622	0.9999999967210101	5.7815781578157805	0.9999966170771865
						-16.210621062106213	0.9999999945660183	5.787578757875785	0.9999966355064043
						-16.204620462046208	0.9999999935729231	5.793579357935791	0.9999966576771196
						-16.1986198619862	0.9999999915676312	5.799579957995796	0.999996684572637
						-16.192619261926193	0.999999989934108	5.8055805580558015	0.9999967160306488
						-16.186618661866188	0.999999986556767	5.811581158115807	0.9999967505673977
						-16.180618061806182	0.9999999851233148	5.8175817581758125	0.99999679125736
						-16.174617461746173	0.9999999819344387	5.823582358235817	0.9999968356315689
						-16.168616861686168	0.9999999792648577	5.8295829582958305	0.9999968840058792
						-16.162616261626162	0.999999976631719	5.835583558355836	0.999996936035984
						-16.156615661566157	0.999999972375507	5.841584158415841	0.9999969912694526
						-16.15061506150615	0.9999999703889205	5.847584758475847	0.9999970499620962
						-16.144614461446146	0.9999999654558003	5.8535853585358515	0.9999971117190005
						-16.13861386138614	0.9999999623217439	5.859585958595859	0.9999971777857262
						-16.132613261326135	0.9999999582993301	5.865586558655863	0.9999972462439758
						-16.12661266126613	0.9999999540034301	5.871587158715869	0.9999973172565021
						-16.120612061206124	0.9999999507159412	5.877587758775874	0.9999973917944217
						-16.114611461146115	0.9999999458007305	5.88358835883588	0.9999974676382978
						-16.10861086108611	0.9999999412091019	5.889588958895885	0.9999975461464878
						-16.102610261026104	0.9999999380464794	5.89558955895589	0.9999976256967189
						-16.096609660966095	0.9999999328003454	5.901590159015897	0.9999977073540224
						-16.09060906090609	0.9999999282912145	5.907590759075909	0.9999977913019716
						-16.084608460846084	0.9999999232134528	5.913591359135914	0.999997875490099
						-16.07860786078608	0.9999999186195002	5.91959195919592	0.9999979614757487
						-16.072607260726073	0.9999999138297391	5.925592559255924	0.9999980475596506
						-16.066606660666068	0.9999999090339096	5.9315931593159315	0.9999981350523162
						-16.060606060606062	0.9999999046080928	5.937593759375936	0.9999982219622054
						-16.054605460546057	0.999999899871044	5.9435943594359415	0.9999983092466814
						-16.04860486048605	0.9999998945768799	5.949594959495947	0.9999983965377884
						-16.042604260426046	0.9999998920825077	5.955595559555952	0.9999984828690015
						-16.036603660366037	0.9999998863831988	5.961596159615958	0.9999985691916239
						-16.03060306030603	0.9999998810668123	5.967596759675963	0.9999986549910949
						-16.024602460246026	0.9999998760182952	5.97359735973597	0.9999987392107966
						-16.018601860186017	0.9999998719960015	5.979597959795974	0.9999988234619527
						-16.01260126012601	0.9999998675614515	5.98559855985598	0.9999989047212132
						-16.006600660066006	0.9999998637831676	5.991599159915992	0.9999989847644607
						-16.000600060006	0.9999998594486534	5.997599759975998	0.9999990634344822
						-15.994599459945995	0.9999998548194353	6.003600360036002	0.9999991380867016
						-15.98859885988599	0.999999851014511	6.009600960096009	0.9999992124209482
						-15.982598259825984	0.9999998479890448	6.015601560156014	0.9999992837449195
						-15.976597659765975	0.9999998453866533	6.02160216021602	0.9999993523613515
						-15.970597059705971	0.9999998406772189	6.027602760276025	0.9999994179695231
						-15.964596459645966	0.9999998370846002	6.033603360336031	0.9999994813264931
						-15.958595859585959	0.9999998343032244	6.039603960396036	0.9999995416093898
						-15.952595259525953	0.9999998318066264	6.045604560456041	0.999999598196859
						-15.946594659465948	0.9999998306794287	6.051605160516048	0.9999996517554918
						-15.940594059405942	0.9999998263458209	6.0576057605760525	0.999999701435517
						-15.934593459345935	0.9999998247876691	6.063606360636058	0.9999997474678284
						-15.92859285928593	0.9999998223400149	6.0696069606960705	0.9999997895746141
						-15.922592259225924	0.9999998216111786	6.075607560756075	0.9999998291808896
						-15.916591659165917	0.9999998194259969	6.081608160816082	0.9999998621422082
						-15.910591059105911	0.999999817325423	6.087608760876087	0.999999894917022
						-15.904590459045906	0.9999998170041169	6.093609360936092	0.9999999218222844
						-15.898589858985899	0.9999998159108431	6.099609960996098	0.9999999454065087
						-15.892589258925893	0.9999998150444522	6.105610561056103	0.9999999644575308
						-15.886588658865888	0.9999998150922961	6.111611161116109	0.9999999795335429
						-15.880588058805882	0.999999814441494	6.117611761176113	0.999999989698597
						-15.874587458745875	0.9999998151786117	6.123612361236121	0.9999999970122787
						-15.86858685868587	0.9999998157362344	6.129612961296125	1.0000000001466236
						-15.862586258625864	0.999999816084619	6.135613561356131	0.9999999988937212
						-15.856585658565857	0.9999998172073038	6.141614161416136	0.9999999934803162
						-15.850585058505851	0.9999998175502244	6.147614761476149	0.9999999849804369
						-15.844584458445846	0.9999998195720717	6.153615361536155	0.9999999715522742
						-15.838583858385839	0.9999998209132891	6.15961596159616	0.9999999551982515
						-15.832583258325833	0.9999998232223446	6.165616561656165	0.9999999343019057
						-15.826582658265828	0.9999998257021048	6.171617161716171	0.9999999098033509
						-15.820582058205822	0.999999828276684	6.177617761776176	0.9999998822857805
						-15.814581458145815	0.9999998301976079	6.1836183618361815	0.9999998509571856
						-15.80858085808581	0.999999832059078	6.189618961896187	0.9999998160959708
						-15.802580258025806	0.9999998372043969	6.195619561956192	0.9999997795157657
						-15.796579657965797	0.9999998395735388	6.201620162016198	0.9999997378966057
						-15.790579057905791	0.9999998423112958	6.207620762076203	0.9999996947961505
						-15.784578457845786	0.9999998457840981	6.213621362136209	0.9999996478156454
						-15.778577857785779	0.9999998493138462	6.219621962196214	0.9999995982034653
						-15.772577257725773	0.9999998534384598	6.22562256225622	0.9999995475988573
						-15.766576657665768	0.9999998549945757	6.231623162316233	0.9999994939127321
						-15.760576057605762	0.9999998610447712	6.237623762376238	0.9999994370933006
						-15.754575457545755	0.9999998654212682	6.243624362436243	0.9999993786642705
						-15.74857485748575	0.9999998706239327	6.249624962496249	0.9999993195970551
						-15.742574257425746	0.9999998742578466	6.255625562556254	0.9999992578885427
						-15.736573657365737	0.9999998793898875	6.26162616261626	0.9999991952759322
						-15.730573057305731	0.9999998839274538	6.267626762676264	0.999999132110886
						-15.724572457245726	0.999999888380982	6.2736273627362715	0.9999990670334109
						-15.718571857185719	0.9999998933033687	6.279627962796276	0.9999990004168494
						-15.712571257125713	0.9999998984871926	6.285628562856282	0.9999989352079837
						-15.70657065706571	0.9999999025290577	6.291629162916287	0.999998866889336
						-15.700570057005702	0.9999999082111395	6.2976297629762925	0.9999988001336769
						-15.694569456945695	0.99999991256779	6.303630363036298	0.9999987327386283
						-15.68856885688569	0.9999999172283467	6.3096309630963106	0.999998665975234
						-15.682568256825686	0.9999999226806975	6.315631563156316	0.9999985992755202
						-15.676567656765677	0.9999999268787579	6.3216321632163215	0.99999853387158
						-15.670567056705673	0.9999999325409139	6.327632763276327	0.9999984674975553
						-15.664566456645666	0.9999999362483889	6.333633363336332	0.9999984038448968
						-15.658565856585659	0.9999999415463118	6.339633963396338	0.9999983402735362
						-15.652565256525653	0.9999999450995397	6.345634563456344	0.9999982792194448
						-15.64656465646565	0.9999999509961953	6.351635163516349	0.9999982182945754
						-15.640564056405642	0.999999954288165	6.357635763576354	0.999998158422846
						-15.634563456345637	0.9999999584431029	6.36363636363636	0.9999981015877669
						-15.62856285628563	0.9999999603156932	6.369636963696365	0.9999980458866373
						-15.622562256225622	0.9999999665026034	6.375637563756371	0.9999979931037086
						-15.616561656165617	0.9999999706970347	6.381638163816376	0.9999979426069454
						-15.610561056105613	0.9999999734360333	6.387638763876389	0.9999978939312292
						-15.604560456045606	0.9999999765523044	6.393639363936394	0.9999978492997734
						-15.5985598559856	0.9999999807797394	6.3996399639964	0.9999978047496718
						-15.592559255925593	0.999999983445542	6.405640564056405	0.9999977649581013
						-15.586558655865586	0.9999999864627936	6.411641164116411	0.9999977268697657
						-15.580558055805582	0.9999999880350124	6.417641764176415	0.9999976921045407
						-15.574557455745577	0.9999999906300965	6.423642364236422	0.9999976601725648
						-15.56855685568557	0.9999999929918657	6.429642964296427	0.9999976318995855
						-15.562556255625562	0.9999999947224563	6.4356435643564325	0.9999976060984398
						-15.556555655565557	0.9999999963535731	6.441644164416438	0.9999975844683762
						-15.55055505550555	0.9999999969295802	6.447644764476443	0.9999975650801879
						-15.544554455445546	0.9999999989158236	6.453645364536449	0.9999975508377763
						-15.53855385538554	0.9999999994658713	6.4596459645964535	0.9999975372403132
						-15.532553255325533	0.9999999996261059	6.465646564656461	0.9999975296583927
						-15.526552655265526	0.999999999724181	6.471647164716472	0.9999975243198815
						-15.520552055205522	0.9999999995161173	6.477647764776478	0.9999975254556178
						-15.514551455145513	0.9999999994557017	6.483648364836483	0.9999975247558768
						-15.50855085508551	0.9999999991315344	6.489648964896488	0.9999975294189521
						-15.502550255025504	0.9999999989445304	6.495649564956495	0.9999975374723543
						-15.496549654965497	0.9999999970440543	6.5016501650165	0.9999975499196929
						-15.49054905490549	0.9999999957912646	6.507650765076505	0.9999975651794915
						-15.484548454845486	0.9999999941854137	6.513651365136511	0.9999975837024101
						-15.47854785478548	0.9999999922138598	6.519651965196516	0.9999976055698621
						-15.472547254725473	0.9999999908229221	6.525652565256522	0.9999976299322422
						-15.466546654665468	0.9999999882191724	6.531653165316527	0.9999976582912489
						-15.460546054605462	0.9999999850581471	6.537653765376533	0.9999976891982957
						-15.454545454545453	0.9999999828989804	6.543654365436538	0.9999977232903102
						-15.44854485448545	0.9999999797010638	6.549654965496551	0.9999977600086614
						-15.442544254425444	0.9999999764125633	6.555655565556556	0.9999977986261326
						-15.436543654365437	0.9999999728501439	6.5616561656165615	0.9999978408875408
						-15.430543054305431	0.99999996951628	6.567656765676568	0.9999978854518677
						-15.424542454245426	0.9999999652053951	6.5736573657365724	0.999997931423861
						-15.418541854185417	0.9999999614415451	6.579657965796578	0.9999979813143565
						-15.412541254125413	0.9999999568497485	6.585658565856583	0.9999980289424492
						-15.406540654065408	0.9999999527340602	6.591659165916589	0.9999980855355118
						-15.400540054005402	0.9999999475446006	6.597659765976594	0.9999981389593415
						-15.394539453945395	0.9999999432646491	6.6036603660366	0.9999981951161878
						-15.38853885388539	0.9999999381315376	6.609660966096604	0.9999982529643231
						-15.382538253825384	0.9999999329319235	6.615661566156612	0.999998312178375
						-15.376537653765377	0.9999999278568847	6.621662166216616	0.9999983720321637
						-15.370537053705371	0.9999999227131087	6.627662766276629	0.999998432085876
						-15.364536453645366	0.9999999171131019	6.633663366336634	0.9999984940592351
						-15.358535853585357	0.9999999120810675	6.639663966396639	0.9999985568617387
						-15.352535253525353	0.9999999061833911	6.645664566456646	0.9999986202637958
						-15.346534653465348	0.9999999012283712	6.651665166516651	0.9999986833890055
						-15.340534053405342	0.9999998956968211	6.657665766576656	0.9999987462853253
						-15.334533453345335	0.9999998912811182	6.663666366636662	0.9999988096132368
						-15.32853285328533	0.9999998852886962	6.669666966696667	0.9999988730833423
						-15.322532253225324	0.9999998796661206	6.6756675667566725	0.9999989362543676
						-15.316531653165317	0.9999998745502412	6.681668166816677	0.9999989979556505
						-15.310531053105311	0.9999998684076608	6.687668766876684	0.9999990589988192
						-15.304530453045306	0.9999998636692355	6.693669366936689	0.9999991211950806
						-15.298529852985299	0.9999998591158507	6.699669966996694	0.999999180061623
						-15.292529252925293	0.9999998540034405	6.7056705670567	0.9999992387398083
						-15.286528652865288	0.9999998488184049	6.7116711671167115	0.9999992968392832
						-15.280528052805282	0.9999998434396895	6.717671767176719	0.9999993521814092
						-15.274527452745275	0.9999998390675465	6.723672367236723	0.9999994086776155
						-15.26852685268527	0.9999998347182487	6.729672967296729	0.9999994587553565
						-15.262526252625264	0.9999998296759646	6.735673567356734	0.9999995097523672
						-15.256525652565257	0.9999998250772034	6.74167416741674	0.9999995588006138
						-15.250525052505251	0.9999998215282516	6.747674767476745	0.999999605750104
						-15.244524452445246	0.9999998179037454	6.753675367536751	0.9999996504916127
						-15.238523852385239	0.9999998137156564	6.759675967596757	0.9999996914153626
						-15.232523252325233	0.9999998107318055	6.765676567656762	0.9999997318051689
						-15.226522652265228	0.9999998069307245	6.771677167716767	0.9999997689004119
						-15.220522052205224	0.9999998037270366	6.7776777677767726	0.9999998031749369
						-15.214521452145215	0.9999998012185431	6.783678367836778	0.9999998349201838
						-15.20852085208521	0.9999997981325232	6.78967896789679	0.9999998648711216
						-15.202520252025204	0.9999997962086924	6.795679567956796	0.9999998912384623
						-15.196519651965197	0.9999997935486162	6.8016801680168015	0.9999999156210062
						-15.190519051905191	0.9999997920881974	6.807680768076807	0.9999999356988122
						-15.184518451845186	0.9999997908757005	6.8136813681368125	0.9999999537739519
						-15.178517851785179	0.9999997892447463	6.819681968196818	0.9999999690510246
						-15.172517251725173	0.9999997887826936	6.825682568256823	0.9999999805441533
						-15.166516651665168	0.9999997881255933	6.831683168316828	0.9999999896033823
						-15.160516051605164	0.9999997873377406	6.837683768376835	0.999999992693826
						-15.154515451545155	0.9999997875145098	6.84368436843684	0.9999999991605996
						-15.14851485148515	0.9999997870910963	6.849684968496845	0.9999999997664334
						-15.142514251425144	0.9999997883464418	6.855685568556851	0.9999999971875319
						-15.136513651365137	0.9999997882075502	6.861686168616856	0.9999999917354854
						-15.130513051305131	0.9999997894619453	6.867686768676862	0.9999999817198546
						-15.124512451245128	0.9999997917684653	6.873687368736874	0.9999999714206624
						-15.118511851185119	0.9999997923632858	6.87968796879688	0.9999999571231092
						-15.112511251125113	0.9999997946214133	6.885688568856885	0.9999999410063356
						-15.106510651065108	0.9999997963097164	6.891689168916891	0.9999999217665952
						-15.1005100510051	0.9999997991430283	6.897689768976896	0.9999999004723324
						-15.094509450945095	0.9999998014924105	6.903690369036901	0.9999998747223001
						-15.088508850885091	0.999999804136244	6.909690969096908	0.9999998480293542
						-15.082508250825084	0.9999998072492858	6.9156915691569125	0.9999998191328634
						-15.076507650765077	0.9999998108371925	6.921692169216918	0.999999788241556
						-15.070507050705071	0.9999998142123667	6.9276927692769235	0.9999997539789034
						-15.064506450645068	0.9999998184736542	6.933693369336929	0.9999997189273936
						-15.058505850585059	0.999999822775497	6.939693969396934	0.9999996813730604
						-15.052505250525055	0.99999982708053	6.94569456945694	0.9999996424928574
						-15.046504650465048	0.9999998275850984	6.951695169516952	0.999999601624051
						-15.04050405040504	0.9999998359520795	6.957695769576958	0.9999995595422324
						-15.034503450345035	0.9999998401993216	6.963696369636963	0.9999995159144057
						-15.028502850285031	0.999999845509575	6.969696969696969	0.9999994706213441
						-15.022502250225024	0.9999998498323013	6.975697569756974	0.999999424857626
						-15.016501650165019	0.9999998556482397	6.981698169816979	0.9999993780814989
						-15.010501050105011	0.9999998611052512	6.987698769876985	0.9999993299174554
						-15.004500450045004	0.9999998663787184	6.993699369936991	0.999999281447458
						-14.998499849984999	0.9999998724894691	6.999699969996996	0.9999992328418373
						-14.992499249924995	0.9999998773034338	7.005700570057002	0.9999991834854896
						-14.986498649864988	0.9999998828486943	7.011701170117007	0.9999991337677758
						-14.98049804980498	0.9999998884929507	7.017701770177013	0.9999990839167296
						-14.974497449744975	0.9999998938374981	7.023702370237017	0.9999990339546856
						-14.968496849684968	0.9999998994255942	7.029702970297031	0.9999989847631537
						-14.962496249624964	0.9999999046974999	7.035703570357036	0.9999989352066418
						-14.956495649564959	0.9999999109588007	7.0417041704170416	0.9999988863583423
						-14.950495049504951	0.9999999164296013	7.047704770477047	0.9999988381031423
						-14.944494449444944	0.9999999215994158	7.053705370537052	0.9999987910563716
						-14.938493849384939	0.999999927152816	7.059705970597059	0.9999987433525415
						-14.932493249324931	0.9999999325134584	7.065706570657063	0.9999986978102285
						-14.926492649264928	0.9999999378010195	7.071707170717069	0.9999986536027374
						-14.920492049204922	0.9999999427263737	7.077707770777074	0.9999986098470316
						-14.914491449144915	0.9999999471271768	7.08370837083708	0.9999985685564841
						-14.908490849084908	0.9999999519123652	7.089708970897085	0.9999985300799458
						-14.902490249024904	0.9999999565502231	7.09570957095709	0.9999984887980858
						-14.896489648964899	0.999999960989297	7.101710171017097	0.9999984515747192
						-14.890489048904891	0.9999999648581686	7.107710771077102	0.9999984157574467
						-14.884488448844886	0.9999999697670655	7.113711371137114	0.9999983831512613
						-14.878487848784879	0.9999999735987015	7.11971197119712	0.9999983513005718
						-14.872487248724871	0.999999977329701	7.125712571257125	0.9999983219160677
						-14.866486648664868	0.9999999811684085	7.131713171317132	0.9999982945845198
						-14.860486048604862	0.9999999833698567	7.137713771377136	0.9999982697298792
						-14.854485448544855	0.9999999859997825	7.143714371437142	0.9999982476948751
						-14.84848484848485	0.9999999892555681	7.149714971497147	0.9999982266184595
						-14.842484248424844	0.9999999911240299	7.1557155715571525	0.9999982079321397
						-14.836483648364835	0.9999999933652963	7.161716171617158	0.9999981919678669
						-14.830483048304831	0.9999999960354923	7.1677167716771635	0.999998179205426
						-14.824482448244826	0.9999999958952668	7.173717371737168	0.9999981685315878
						-14.818481848184819	1.0000000015801669	7.179717971797174	0.9999981607113843
						-14.812481248124813	0.9999999990323237	7.18571857185718	0.9999981551643047
						-14.806480648064808	0.999999999986004	7.1917191719171925	0.9999981520763653
						-14.800480048004802	0.9999999995436822	7.197719771977198	0.9999981511562083
						-14.794479447944795	1.000000000283539	7.2037203720372025	0.9999981536599776
						-14.78847884788479	0.9999999993210652	7.20972097209721	0.9999981575749785
						-14.782478247824784	0.9999999988955209	7.215721572157214	0.9999981654432852
						-14.776477647764775	0.9999999976857172	7.22172217221722	0.9999981750162391
						-14.770477047704771	0.9999999971871588	7.227722772277225	0.9999981866854704
						-14.764476447644766	0.999999995238533	7.233723372337231	0.9999982005288857
						-14.758475847584759	0.9999999941856175	7.239723972397236	0.9999982175180135
						-14.752475247524753	0.9999999913567338	7.245724572457241	0.9999982310842446
						-14.746474647464748	0.999999988672766	7.251725172517248	0.9999982578839857
						-14.740474047404742	0.9999999863681992	7.257725772577253	0.9999982818672667
						-14.734473447344735	0.999999983638469	7.263726372637258	0.9999983074727143
						-14.72847284728473	0.9999999792128038	7.269726972697271	0.9999983348376733
						-14.722472247224724	0.999999976194681	7.275727572757275	0.9999983650149111
						-14.716471647164717	0.9999999725849344	7.2817281728172825	0.9999983974317852
						-14.710471047104711	0.9999999691045455	7.287728772877287	0.9999984300217407
						-14.704470447044706	0.9999999647171516	7.2937293729372925	0.9999984655496615
						-14.698469846984699	0.9999999602617539	7.299729972997298	0.9999985016445907
						-14.692469246924693	0.9999999553145338	7.3057305730573034	0.9999985403982682
						-14.686468646864688	0.999999950640786	7.311731173117309	0.9999985794933454
						-14.680468046804682	0.9999999449700188	7.317731773177314	0.999998619184173
						-14.674467446744675	0.9999999392381798	7.323732373237321	0.9999986628691024
						-14.66846684668467	0.9999999339930116	7.329732973297325	0.9999987059541581
						-14.662466246624664	0.9999999288425148	7.335733573357331	0.9999987507431999
						-14.656465646564657	0.9999999225584535	7.341734173417336	0.9999987959181478
						-14.650465046504651	0.9999999166463318	7.347734773477342	0.9999988412152896
						-14.644464446444646	0.9999999109870787	7.353735373537353	0.9999988869587825
						-14.638463846384639	0.9999999054939562	7.35973597359736	0.9999989360221008
						-14.632463246324633	0.9999998985497947	7.365736573657365	0.9999989804680351
						-14.626462646264628	0.9999998925260711	7.371737173717371	0.9999990285649075
						-14.620462046204622	0.9999998862431947	7.377737773777376	0.9999990758083604
						-14.614461446144615	0.9999998796512535	7.383738373837382	0.9999991230909705
						-14.60846084608461	0.9999998735839654	7.389738973897387	0.9999991703620895
						-14.602460246024604	0.9999998673138417	7.395739573957392	0.9999992163906347
						-14.596459645964597	0.999999861291015	7.401740174017399	0.99999926263944
						-14.590459045904591	0.999999854254054	7.4077407740774035	0.9999993088346609
						-14.584458445844586	0.9999998484451614	7.413741374137409	0.9999993518358464
						-14.578457845784582	0.999999842464349	7.419741974197414	0.9999993979173302
						-14.572457245724573	0.9999998364291669	7.42574257425742	0.9999994416266595
						-14.566456645664568	0.9999998298754941	7.431743174317433	0.9999994833626915
						-14.560456045604562	0.9999998317029912	7.437743774377438	0.9999995259866926
						-14.554455445544555	0.9999998203760407	7.443744374437443	0.9999995657794305
						-14.54845484548455	0.9999998143632871	7.449744974497449	0.9999996049720693
						-14.542454245424546	0.9999998081876343	7.455745574557454	0.9999996425199013
						-14.536453645364537	0.9999998029518813	7.46174617461746	0.9999996786835565
						-14.530453045304531	0.9999997980486163	7.467746774677464	0.9999997134646781
						-14.524452445244526	0.9999997938589773	7.473747374737472	0.9999997443422477
						-14.518451845184519	0.999999789252179	7.479747974797476	0.9999997767713213
						-14.512451245124513	0.999999784111701	7.485748574857482	0.9999998062099593
						-14.50645064506451	0.9999997809699158	7.491749174917487	0.9999998338912854
						-14.500450045004502	0.9999997769438473	7.497749774977493	0.9999998587277951
						-14.494449444944495	0.999999773341914	7.503750375037498	0.9999998823669477
						-14.48844884488449	0.9999997692656356	7.509750975097511	0.9999999043418657
						-14.482448244824486	0.9999997669420704	7.515751575157516	0.9999999232057593
						-14.476447644764477	0.9999997643986531	7.521752175217522	0.999999940040848
						-14.470447044704473	0.9999997617372173	7.527752775277527	0.9999999556241769
						-14.464446444644466	0.9999997599199499	7.5337533753375325	0.9999999683741286
						-14.458445844584459	0.9999997575074429	7.539753975397538	0.999999979695217
						-14.452445244524453	0.9999997562670792	7.545754575457544	0.9999999874223209
						-14.44644464446445	0.9999997556138338	7.551755175517549	0.9999999938335294
						-14.440444044404442	0.9999997540459357	7.557755775577554	0.9999999979369977
						-14.434443444344437	0.9999997528435411	7.56375637563756	0.9999999997005355
						-14.42844284428443	0.9999997541841126	7.569756975697565	0.9999999997596795
						-14.422442244224422	0.9999997540438519	7.575757575757571	0.9999999964361956
						-14.416441644164417	0.9999997541867586	7.581758175817576	0.9999999916824123
						-14.410441044104413	0.9999997552463098	7.587758775877581	0.9999999855469949
						-14.404440444044406	0.9999997560800123	7.593759375937594	0.9999999756913698
						-14.398439843984399	0.9999997589847427	7.5997599759976	0.9999999648501844
						-14.392439243924393	0.9999997599081495	7.605760576057605	0.9999999520450807
						-14.386438643864386	0.99999976223572	7.611761176117611	0.9999999365218845
						-14.380438043804382	0.9999997647061889	7.617761776177615	0.9999999198513625
						-14.374437443744377	0.9999997675804673	7.6237623762376225	0.9999999003757566
						-14.36843684368437	0.9999997706250989	7.629762976297627	0.9999998797855679
						-14.362436243624362	0.9999997735955907	7.635763576357633	0.9999998576463376
						-14.356435643564357	0.9999997771756409	7.641764176417638	0.999999833993012
						-14.35043504350435	0.9999997807883575	7.6477647764776435	0.9999998083887212
						-14.344434443444346	0.999999785682118	7.653765376537649	0.9999997812868227
						-14.33843384338434	0.9999997899742722	7.659765976597654	0.9999997517960143
						-14.332433243324333	0.9999997949801986	7.665766576657661	0.9999997225973831
						-14.326432643264326	0.9999997995574101	7.6717671767176725	0.9999996913728784
						-14.320432043204322	0.9999998050503409	7.677767776777678	0.9999996582095352
						-14.314431443144313	0.9999998089994917	7.683768376837683	0.9999996255845002
						-14.30843084308431	0.9999998156410803	7.689768976897688	0.9999995911516764
						-14.302430243024304	0.9999998215001064	7.695769576957695	0.9999995564689118
						-14.296429642964297	0.9999998267255277	7.7017701770177	0.9999995206661412
						-14.29042904290429	0.9999998330378614	7.707770777077705	0.9999994858828491
						-14.284428442844286	0.9999998384580828	7.713771377137711	0.9999994469980479
						-14.27842784278428	0.9999998452708941	7.719771977197716	0.9999994107286193
						-14.272427242724273	0.9999998519128313	7.725772577257722	0.999999372406969
						-14.266426642664268	0.9999998571551587	7.731773177317727	0.9999993336974379
						-14.260426042604262	0.9999998643925829	7.7377737773777335	0.9999992965033973
						-14.254425442544253	0.9999998703235555	7.743774377437738	0.9999992588436348
						-14.24842484248425	0.9999998804803537	7.749774977497751	0.9999992293846431
						-14.242424242424244	0.9999998837788195	7.755775577557756	0.9999991841727
						-14.236423642364237	0.9999998899061202	7.761776177617762	0.9999991471916976
						-14.230423042304231	0.9999998968718198	7.767776777677766	0.9999991094400056
						-14.224422442244226	0.9999999027579098	7.7737773777377726	0.999999074190486
						-14.21842184218422	0.9999999094502525	7.779777977797778	0.9999990376551823
						-14.212421242124213	0.9999999157217988	7.7857785778577835	0.9999990036234648
						-14.206420642064208	0.9999999214373069	7.791779177917789	0.9999989699967095
						-14.200420042004202	0.9999999267202367	7.797779777977794	0.9999989372478774
						-14.194419441944193	0.9999999335347994	7.8037803780378	0.9999989047665921
						-14.18841884188419	0.999999939231898	7.8097809780978045	0.9999988745989743
						-14.182418241824184	0.9999999449397704	7.815781578157812	0.9999988438681343
						-14.176417641764177	0.9999999502925894	7.821782178217816	0.9999988160644729
						-14.170417041704171	0.9999999551078119	7.827782778277822	0.9999987893013544
						-14.164416441644166	0.9999999597939078	7.833783378337834	0.9999987638029186
						-14.15841584158416	0.9999999644402788	7.839783978397839	0.99999874010699
						-14.152415241524153	0.9999999692314037	7.845784578457846	0.9999987173569054
						-14.146414641464148	0.9999999736294735	7.851785178517851	0.9999986967667723
						-14.140414041404142	0.9999999771872801	7.857785778577856	0.9999986782270212
						-14.134413441344135	0.9999999814182459	7.863786378637862	0.9999986615278103
						-14.12841284128413	0.999999984778839	7.869786978697867	0.999998644838622
						-14.122412241224124	0.9999999881335557	7.875787578757873	0.9999986308832705
						-14.116411641164117	0.9999999898623059	7.881788178817877	0.9999986187506237
						-14.110411041104111	0.9999999925286817	7.887788778877884	0.9999986097318422
						-14.104410441044106	0.999999994768077	7.893789378937889	0.9999986010156426
						-14.0984098409841	0.9999999971586548	7.8997899789978945	0.9999985942276437
						-14.092409240924093	0.999999998183211	7.9057905790579	0.9999985934862373
						-14.086408640864088	0.9999999993617558	7.9117911791179125	0.999998588460325
						-14.080408040804082	0.9999999995818575	7.917791779177919	0.999998587598647
						-14.074407440744075	0.9999999998677402	7.9237923792379235	0.9999985889668024
						-14.06840684068407	1.0000000005299075	7.929792979297929	0.9999985927352455
						-14.062406240624064	0.9999999997803581	7.935793579357934	0.9999985980990889
						-14.056405640564057	0.9999999988737988	7.94179417941794	0.9999986059074324
						-14.050405040504051	0.9999999975483693	7.947794779477945	0.9999986131106177
						-14.044404440444046	0.9999999961778445	7.953795379537951	0.9999986251726972
						-14.03840384038404	0.9999999946388409	7.959795979597955	0.9999986373998164
						-14.032403240324033	0.9999999932656569	7.965796579657962	0.9999986523843697
						-14.026402640264028	0.9999999896537527	7.971797179717967	0.999998669027938
						-14.020402040204022	0.9999999867613211	7.977797779777973	0.9999986868535629
						-14.014401440144015	0.9999999837133269	7.983798379837978	0.9999987065966932
						-14.00840084008401	0.9999999801273526	7.98979897989799	0.9999987281455105
						-14.002400240024004	0.9999999761733689	7.995799579957997	0.9999987505446037
						-13.996399639963997	0.9999999727023644	8.001800180018002	0.999998774430533
						-13.990399039903991	0.9999999684145442	8.007800780078007	0.9999987994197033
						-13.984398439843986	0.9999999625645654	8.013801380138013	0.9999988266251094
						-13.97839783978398	0.9999999582330366	8.019801980198018	0.9999988552483232
						-13.972397239723973	0.9999999530583209	8.025802580258024	0.9999988833659039
						-13.966396639663966	0.9999999478841312	8.031803180318029	0.9999989143537404
						-13.96039603960396	0.9999999415224655	8.037803780378034	0.9999989444292514
						-13.954395439543955	0.9999999357261902	8.04380438043804	0.9999989766196573
						-13.94839483948395	0.9999999302111504	8.049804980498045	0.9999990092557041
						-13.942394239423944	0.9999999240969696	8.05580558055805	0.9999990433577244
						-13.936393639363937	0.9999999173358323	8.061806180618056	0.9999990777212572
						-13.930393039303933	0.9999999100983984	8.067806780678062	0.9999991128583086
						-13.924392439243924	0.9999999026452094	8.073807380738074	0.9999991476165367
						-13.918391839183919	0.9999998963491283	8.07980798079808	0.9999991837227296
						-13.912391239123913	0.9999998891293504	8.085808580858085	0.9999992196003238
						-13.906390639063908	0.999999881641601	8.09180918091809	0.9999992553627806
						-13.900390039003904	0.999999875285952	8.097809780978096	0.9999992916546445
						-13.894389438943897	0.9999998675165038	8.103810381038102	0.999999328282599
						-13.888388838883891	0.9999998605005855	8.109810981098107	0.9999993637895089
						-13.882388238823882	0.999999853127162	8.115811581158113	0.9999993999002527
						-13.876387638763877	0.9999998457084247	8.121812181218118	0.9999994355902504
						-13.870387038703871	0.9999998372472254	8.127812781278124	0.9999994685349417
						-13.864386438643868	0.9999998308226746	8.133813381338129	0.9999995039776927
						-13.85838583858386	0.9999998239460715	8.139813981398135	0.999999538706275
						-13.852385238523855	0.9999998171777599	8.14581458145814	0.9999995709978494
						-13.846384638463846	0.9999998097175519	8.151815181518153	0.9999996050319917
						-13.84038403840384	0.9999998032708233	8.157815781578158	0.9999996360640778
						-13.834383438343835	0.9999997960041721	8.163816381638163	0.9999996669662579
						-13.828382838283831	0.9999997899206292	8.169816981698169	0.9999996965793442
						-13.822382238223824	0.9999997834883925	8.175817581758174	0.9999997244510752
						-13.816381638163817	0.9999997721438595	8.18181818181818	0.9999997528544632
						-13.810381038103813	0.9999997706549812	8.187818781878185	0.9999997794624138
						-13.804380438043804	0.9999997651162207	8.19381938193819	0.9999998049141287
						-13.798379837983799	0.9999997600157952	8.199819981998196	0.9999998285201636
						-13.792379237923795	0.9999997545272967	8.205820582058202	0.9999998510736039
						-13.786378637863788	0.9999997489975841	8.211821182118207	0.9999998721602577
						-13.78037803780378	0.9999997449799546	8.217821782178213	0.999999891492268
						-13.774377437743777	0.9999997395063386	8.223822382238218	0.9999999095074072
						-13.768376837683771	0.9999997355084354	8.22982298229823	0.9999999255097982
						-13.762376237623762	0.9999997312410502	8.235823582358236	0.9999999410323185
						-13.756375637563758	0.9999997288388509	8.241824182418242	0.9999999541785687
						-13.750375037503751	0.9999997253646585	8.247824782478247	0.9999999661521013
						-13.744374437443744	0.9999997222327658	8.253825382538253	0.9999999754615312
						-13.73837383738374	0.9999997196793151	8.259825982598258	0.9999999834577555
						-13.732373237323735	0.9999997177574779	8.265826582658264	0.9999999901489522
						-13.726372637263726	0.9999997167007992	8.271827182718269	0.9999999955643768
						-13.720372037203722	0.9999997151242207	8.277827782778274	0.9999999988422711
						-13.714371437143715	0.999999713966635	8.28382838283828	0.9999999996846403
						-13.708370837083708	0.9999997141361954	8.289828982898285	1.0000000003025131
						-13.702370237023704	0.9999997135876377	8.29582958295829	0.9999999978987256
						-13.696369636963698	0.9999997136248109	8.301830183018296	0.999999993975049
						-13.690369036903693	0.9999997140176778	8.307830783078302	0.9999999885207383
						-13.684368436843686	0.9999997139475223	8.313831383138314	0.9999999820604167
						-13.678367836783679	0.9999997176200522	8.31983198319832	0.9999999730560623
						-13.672367236723671	0.9999997180787862	8.325832583258325	0.9999999632022618
						-13.666366636663668	0.9999997205016972	8.33183318331833	0.999999951454656
						-13.660366036603662	0.9999997223576804	8.337833783378336	0.9999999384565142
						-13.654365436543657	0.9999997266608762	8.343834383438342	0.9999999239944188
						-13.648364836483651	0.9999997287929582	8.349834983498347	0.9999999075676256
						-13.642364236423642	0.9999997327478215	8.355835583558353	0.9999998902553449
						-13.636363636363635	0.9999997367490104	8.361836183618358	0.9999998724979179
						-13.630363036303631	0.9999997411977416	8.367836783678364	0.9999998521065128
						-13.624362436243626	0.9999997459865126	8.373837383738369	0.9999998312445625
						-13.61836183618362	0.9999997497084083	8.379837983798375	0.9999998094605674
						-13.612361236123615	0.99999975538863	8.38583858385838	0.9999997860682347
						-13.606360636063606	0.9999997610903255	8.391839183918393	0.9999997621581818
						-13.600360036003599	0.9999997662778379	8.397839783978398	0.999999737139227
						-13.594359435943595	0.999999773321063	8.403840384038403	0.9999997115026226
						-13.58835883588359	0.9999997789498661	8.409840984098409	0.9999996855268198
						-13.582358235823584	0.9999997857292267	8.415841584158414	0.9999996582072025
						-13.576357635763578	0.9999997919701086	8.42184218421842	0.9999996301325057
						-13.570357035703573	0.9999997988571525	8.427842784278425	0.9999996025114255
						-13.564356435643562	0.9999998054851268	8.43384338433843	0.9999995730704665
						-13.558355835583559	0.9999998130077208	8.439843984398436	0.9999995449031288
						-13.552355235523553	0.9999998192334997	8.445844584458442	0.9999995150703909
						-13.546354635463548	0.9999998296130284	8.451845184518447	0.9999994858895143
						-13.540354035403542	0.9999998344375156	8.457845784578453	0.9999994565164304
						-13.534353435343537	0.9999998419496475	8.463846384638458	0.9999994277367618
						-13.528352835283531	0.999999849253215	8.46984698469847	0.9999993979298298
						-13.522352235223522	0.9999998574498868	8.475847584758476	0.9999993682081982
						-13.516351635163517	0.9999998674853143	8.481848184818482	0.99999933967035
						-13.510351035103511	0.9999998723047804	8.487848784878487	0.9999993107646982
						-13.504350435043506	0.9999998794805741	8.493849384938493	0.9999992832452009
						-13.4983498349835	0.9999998873653643	8.499849984998498	0.9999992552479063
						-13.492349234923495	0.9999998945647212	8.505850585058504	0.999999228280821
						-13.486348634863486	0.9999999020108723	8.511851185118509	0.9999992021683645
						-13.48034803480348	0.9999999090436724	8.517851785178514	0.9999991765937799
						-13.474347434743475	0.9999999163697016	8.52385238523852	0.9999991514267248
						-13.46834683468347	0.9999999229641933	8.529852985298525	0.9999991270999798
						-13.462346234623464	0.9999999289428213	8.535853585358531	0.9999991038287837
						-13.456345634563458	0.9999999352104121	8.541854185418536	0.9999990820224763
						-13.450345034503455	0.9999999422201479	8.547854785478542	0.9999990605770047
						-13.444344434443444	0.9999999474837895	8.553855385538554	0.9999990407667255
						-13.438343834383438	0.9999999528266977	8.55985598559856	0.9999990218278225
						-13.432343234323433	0.9999999591185668	8.565856585658565	0.9999990037463172
						-13.426342634263428	0.9999999648043291	8.57185718571857	0.9999989874239519
						-13.420342034203422	0.9999999695550961	8.577857785778576	0.999998972699917
						-13.414341434143418	0.9999999736031016	8.583858385838582	0.9999989588729004
						-13.408340834083411	0.9999999776040253	8.589858985898587	0.9999989463549648
						-13.402340234023402	0.99999998192358	8.595859585958593	0.9999989355582188
						-13.396339633963397	0.9999999857240263	8.601860186018598	0.9999989254665631
						-13.390339033903391	0.9999999882261749	8.607860786078604	0.9999989176731988
						-13.384338433843386	0.9999999914323523	8.613861386138609	0.9999989089683512
						-13.378337833783382	0.9999999932504975	8.619861986198615	0.999998905040526
						-13.372337233723375	0.9999999959991531	8.62586258625862	0.9999989013502543
						-13.366336633663366	0.9999999976826025	8.631863186318633	0.9999988994736693
						-13.36033603360336	0.999999998692462	8.637863786378638	0.9999988989097527
						-13.354335433543355	0.9999999990465774	8.643864386438644	0.9999988991814014
						-13.34833483348335	0.9999999996226917	8.649864986498649	0.9999989027768362
						-13.342334233423346	1.00000000047558	8.655865586558654	0.9999989054569189
						-13.336333633363338	0.9999999992779894	8.66186618661866	0.9999989110092019
						-13.330333033303331	0.9999999995155072	8.667866786678665	0.9999989181224357
						-13.324332433243324	0.999999997447417	8.67386738673867	0.99999892567339
						-13.318331833183318	0.9999999956582198	8.679867986798676	0.9999989355143989
						-13.312331233123313	0.9999999938662049	8.685868586858682	0.9999989467958875
						-13.30633063306331	0.9999999904050394	8.691869186918687	0.9999989556048424
						-13.300330033003302	0.9999999885517964	8.697869786978693	0.9999989722335779
						-13.294329432943295	0.9999999846226988	8.703870387038698	0.9999989863638739
						-13.288328832883291	0.9999999811669569	8.70987098709871	0.9999990034474004
						-13.282328232823282	0.9999999763759445	8.715871587158716	0.9999990214011407
						-13.276327632763277	0.9999999727193605	8.721872187218722	0.9999990399445973
						-13.270327032703273	0.9999999668925824	8.727872787278727	0.9999990588262666
						-13.264326432643266	0.9999999622402473	8.733873387338733	0.9999990801630599
						-13.258325832583258	0.9999999568600157	8.739873987398738	0.9999991003605185
						-13.252325232523255	0.999999950530223	8.745874587458744	0.9999991238866024
						-13.246324632463246	0.9999999447648199	8.751875187518749	0.9999991467735564
						-13.24032403240324	0.9999999387064813	8.757875787578755	0.999999171037727
						-13.234323432343235	0.9999999307649909	8.76387638763876	0.9999991954069523
						-13.22832283228323	0.9999999244780058	8.769876987698765	0.9999992208060643
						-13.222322232223222	0.9999999176427328	8.775877587758771	0.9999992473638978
						-13.216321632163218	0.9999999101965418	8.781878187818776	0.9999992744180749
						-13.210321032103213	0.9999999025151608	8.787878787878782	0.9999993011192033
						-13.204320432043204	0.9999998939390692	8.793879387938794	0.9999993285436268
						-13.198319831983198	0.9999998866912706	8.7998799879988	0.9999993551245502
						-13.192319231923193	0.9999998778225098	8.805880588058805	0.999999383597077
						-13.186318631863186	0.999999869495061	8.81188118811881	0.9999994116455647
						-13.180318031803182	0.9999998612767123	8.817881788178816	0.9999994403376501
						-13.174317431743177	0.9999998531724886	8.823882388238822	0.9999994685403553
						-13.168316831683171	0.9999998445284612	8.829882988298827	0.9999994958284166
						-13.162316231623162	0.9999998357496221	8.835883588358833	0.9999995243080865
						-13.156315631563157	0.9999998271444791	8.841884188418838	0.9999995514374554
						-13.15031503150315	0.9999998148027508	8.847884788478844	0.9999995799417936
						-13.144314431443146	0.999999810006091	8.853885388538849	0.9999996068518275
						-13.13831383138314	0.9999998011463354	8.859885988598855	0.9999996335070015
						-13.132313231323135	0.9999997932051821	8.86588658865886	0.9999996592822958
						-13.126312631263126	0.9999997839451903	8.871887188718873	0.9999996849119482
						-13.12031203120312	0.9999997761416155	8.877887788778878	0.9999997095298576
						-13.114311431143117	0.999999768562217	8.883888388838884	0.999999733733615
						-13.10831083108311	0.9999997601910227	8.889888988898889	0.9999997571689078
						-13.102310231023104	0.9999997526943188	8.895889588958894	0.9999997803715138
						-13.096309630963098	0.9999997461122897	8.9018901890189	0.9999998016729299
						-13.090309030903093	0.9999997372512099	8.907890789078905	0.9999998224878568
						-13.084308430843084	0.9999997303825163	8.91389138913891	0.9999998432530867
						-13.07830783078308	0.9999997249390432	8.919891989198916	0.9999998616334712
						-13.072307230723073	0.9999997176351596	8.925892589258922	0.999999879747243
						-13.066306630663068	0.9999997108055191	8.931893189318927	0.9999998957479412
						-13.060306030603062	0.99999970572746	8.937893789378933	0.9999999108162893
						-13.054305430543057	0.9999996993315993	8.943894389438938	0.999999926228295
						-13.048304830483051	0.9999996944998266	8.94989498949895	0.9999999381781055
						-13.042304230423044	0.9999996898828825	8.955895589558956	0.9999999513291777
						-13.036303630363037	0.9999996861459807	8.961896189618962	0.9999999615044697
						-13.03030303030303	0.9999996808998932	8.967896789678967	0.9999999715839308
						-13.024302430243026	0.9999996772318603	8.973897389738973	0.9999999798651901
						-13.01830183018302	0.9999996742658861	8.979897989798978	0.9999999859053099
						-13.012301230123015	0.9999996716972749	8.985898589858984	0.9999999917233837
						-13.006300630063008	0.9999996693909978	8.991899189918989	0.9999999953627842
						-13.000300030003	0.9999996667066816	8.997899789978995	0.9999999983968351
						-12.994299429942993	0.9999996653284694	9.003900390039	0.9999999998184643
						-12.98829882988299	0.999999663720038	9.009900990099005	1.0000000002501215
						-12.982298229822984	0.999999664179968	9.015901590159011	0.9999999980938318
						-12.976297629762978	0.9999996634547303	9.021902190219016	0.9999999956946746
						-12.970297029702973	0.9999996629856894	9.027902790279022	0.9999999923176673
						-12.964296429642964	0.9999996646968281	9.033903390339034	0.9999999876735163
						-12.958295829582957	0.9999996653321273	9.03990399039904	0.9999999810112578
						-12.952295229522953	0.9999996672482895	9.045904590459045	0.9999999728231752
						-12.946294629462948	0.9999996693374041	9.05190519051905	0.9999999642306081
						-12.940294029402942	0.9999996705188259	9.057905790579056	0.9999999540502714
						-12.934293429342937	0.9999996755509163	9.063906390639062	0.9999999423794678
						-12.928292829282933	0.9999996784759988	9.069906990699067	0.9999999303694059
						-12.92229222922292	0.9999996820039551	9.075907590759073	0.9999999167150868
						-12.916291629162917	0.9999996876810163	9.081908190819078	0.9999999028848313
						-12.910291029102911	0.9999996911770016	9.087908790879084	0.999999887205434
						-12.904290429042906	0.9999996963068678	9.09390939093909	0.9999998715352417
						-12.8982898289829	0.9999997015073698	9.099909990999095	0.9999998536262481
						-12.892289228922897	0.9999997078714857	9.1059105910591	0.9999998356389
						-12.886288628862884	0.9999997134394919	9.111911191119113	0.9999998174624419
						-12.88028802880288	0.9999997196949105	9.117911791179118	0.999999796806199
						-12.874287428742875	0.9999997262420124	9.123912391239124	0.9999997781383485
						-12.86828682868287	0.9999997332538112	9.129912991299129	0.9999997567447299
						-12.862286228622864	0.999999740984217	9.135913591359135	0.9999997362353319
						-12.85628562856286	0.9999997483807516	9.14191419141914	0.9999997138600493
						-12.850285028502853	0.9999997558686421	9.147914791479145	0.9999996918244695
						-12.844284428442844	0.9999997639050202	9.153915391539151	0.999999670065485
						-12.838283828382838	0.9999997723724132	9.159915991599156	0.9999996466059393
						-12.832283228322833	0.9999997807059592	9.165916591659162	0.999999623531228
						-12.826282628262828	0.9999997858747074	9.171917191719167	0.9999995998382628
						-12.820282028202822	0.9999997979910366	9.177917791779173	0.9999995772025458
						-12.814281428142817	0.9999998065644682	9.183918391839178	0.9999995510093135
						-12.80828082808281	0.9999998150659767	9.18991899189919	0.9999995301028642
						-12.802280228022802	0.9999998247627603	9.195919591959196	0.9999995061369605
						-12.796279627962797	0.9999998327908816	9.201920192019202	0.9999994842090849
						-12.790279027902791	0.9999998418433882	9.207920792079207	0.9999994614745086
						-12.784278427842786	0.9999998508227836	9.213921392139213	0.9999994388213237
						-12.77827782778278	0.9999998585970291	9.219921992199218	0.9999994173997442
						-12.772277227722773	0.9999998678390543	9.225922592259224	0.9999993960745902
						-12.766276627662766	0.9999998775627352	9.231923192319229	0.9999993746912761
						-12.76027602760276	0.999999885349913	9.237923792379235	0.9999993542353058
						-12.754275427542755	0.9999998938920307	9.24392439243924	0.9999993343639264
						-12.74827482748275	0.999999901690918	9.249924992499245	0.9999993150536105
						-12.742274227422744	0.9999999095545581	9.255925592559251	0.9999992956084188
						-12.73627362736274	0.9999999176604053	9.261926192619256	0.9999992780342044
						-12.730273027302733	0.9999999254342753	9.267926792679262	0.9999992612804066
						-12.724272427242724	0.9999999330226639	9.273927392739274	0.9999992448241548
						-12.718271827182718	0.999999939337229	9.27992799279928	0.999999229997735
						-12.712271227122713	0.9999999467901629	9.285928592859285	0.9999992167540266
						-12.706270627062707	0.9999999532275419	9.29192919291929	0.999999202083757
						-12.700270027002704	0.9999999582400555	9.297929792979296	0.9999991898223523
						-12.694269426942697	0.9999999642440607	9.303930393039302	0.9999991776625151
						-12.688268826882691	0.9999999694356393	9.309930993099307	0.9999991681749795
						-12.682268226822682	0.9999999740325769	9.315931593159313	0.9999991582352943
						-12.676267626762677	0.9999999794207903	9.321932193219318	0.9999991502366126
						-12.670267026702671	0.9999999840807965	9.327932793279324	0.9999991435515012
						-12.664266426642667	0.9999999873991	9.33393339333933	0.9999991377404489
						-12.65826582658266	0.9999999908810847	9.339933993399335	0.9999991335549999
						-12.652265226522655	0.9999999929769706	9.34593459345934	0.999999129919477
						-12.646264626462646	0.9999999951419795	9.351935193519353	0.9999991277680399
						-12.64026402640264	0.9999999974142971	9.357935793579358	0.9999991267636926
						-12.634263426342635	0.9999999983033602	9.363936393639364	0.9999991273666736
						-12.628262826282631	0.9999999995414409	9.369936993699369	0.9999991336488313
						-12.622262226222624	1.0000000001942488	9.375937593759375	0.999999130311881
						-12.616261626162617	1.0000000000016513	9.38193819381938	0.9999991336141963
						-12.610261026102613	0.9999999995991848	9.387938793879385	0.9999991389515381
						-12.604260426042604	0.9999999984083775	9.393939393939391	0.9999991446941071
						-12.598259825982598	0.999999996756102	9.399939993999396	0.9999991588056941
						-12.592259225922595	0.9999999936162293	9.405940594059402	0.9999991604922839
						-12.586258625862587	0.9999999922214136	9.411941194119407	0.9999991697061416
						-12.58025802580258	0.9999999880730307	9.417941794179413	0.9999991800823764
						-12.574257425742577	0.9999999852329432	9.423942394239418	0.9999991912127505
						-12.568256825682571	0.9999999815435655	9.42994299429943	0.9999992038232393
						-12.562256225622562	0.9999999764716883	9.435943594359436	0.9999992173063605
						-12.556255625562558	0.9999999716270697	9.441944194419442	0.9999992304152613
						-12.550255025502551	0.9999999669791122	9.447944794479447	0.99999924568527
						-12.544254425442544	0.9999999610189266	9.453945394539453	0.9999992622189446
						-12.53825382538254	0.9999999538438106	9.459945994599458	0.9999992785708584
						-12.532253225322535	0.9999999479022089	9.465946594659464	0.9999992961405711
						-12.526252625262526	0.9999999412951344	9.471947194719469	0.9999993140522329
						-12.520252025202522	0.999999933467251	9.477947794779475	0.9999993334202267
						-12.514251425142515	0.9999999258829878	9.48394839483948	0.9999993526823928
						-12.508250825082508	0.9999999181341264	9.489948994899486	0.9999993727425953
						-12.502250225022504	0.9999999101329952	9.495949594959491	0.9999993923842471
						-12.496249624962498	0.9999999013964544	9.501950195019496	0.9999994150044653
						-12.490249024902493	0.9999998925609115	9.507950795079502	0.9999994357645128
						-12.484248424842486	0.9999998832326494	9.513951395139514	0.9999994577071593
						-12.478247824782478	0.9999998737223534	9.51995199519952	0.999999479236756
						-12.472247224722471	0.99999986480212	9.525952595259525	0.9999995004318248
						-12.466246624662467	0.9999998548354805	9.531953195319531	0.9999995236622142
						-12.460246024602462	0.9999998448952219	9.537953795379536	0.9999995459967501
						-12.454245424542457	0.9999998345464853	9.543954395439542	0.9999995683401898
						-12.448244824482451	0.999999824985807	9.549954995499547	0.9999995892008834
						-12.442244224422442	0.9999998144462641	9.555955595559553	0.9999996131013259
						-12.436243624362435	0.9999998041757905	9.561956195619558	0.9999996346560148
						-12.430243024302431	0.9999997939002166	9.567956795679564	0.9999996563113104
						-12.424242424242426	0.9999997836233072	9.57395739573957	0.9999996784493826
						-12.41824182418242	0.9999997742987121	9.579957995799575	0.9999997002498154
						-12.412241224122415	0.9999997647830736	9.58595859585958	0.9999997207763094
						-12.406240624062406	0.9999997530880911	9.591959195919593	0.9999997408240193
						-12.400240024002398	0.999999744203001	9.597959795979598	0.999999761229946
						-12.394239423942395	0.9999997341800798	9.603960396039604	0.9999997822829333
						-12.38823882388239	0.9999997247261084	9.609960996099609	0.9999997992896018
						-12.382238223822384	0.9999997154761617	9.615961596159615	0.9999998175613672
						-12.376237623762378	0.9999997066055631	9.62196219621962	0.9999998359645588
						-12.370237023702373	0.9999996975834106	9.627962796279625	0.9999998527852414
						-12.364236423642362	0.9999996874118816	9.633963396339631	0.9999998698598623
						-12.358235823582358	0.9999996799390116	9.639963996399636	0.9999998838158592
						-12.352235223522353	0.9999996726977005	9.645964596459642	0.9999998987144183
						-12.346234623462347	0.999999664686131	9.651965196519647	0.9999999120572948
						-12.340234023402342	0.9999996572478865	9.657965796579653	0.9999999251018914
						-12.334233423342337	0.9999996504871725	9.663966396639658	0.9999999366967679
						-12.328232823282331	0.9999996441519298	9.66996699669967	0.9999999468324566
						-12.322232223222322	0.9999996375173635	9.675967596759676	0.9999999579367673
						-12.316231623162317	0.9999996321795407	9.681968196819682	0.9999999658504837
						-12.310231023102311	0.9999996269774244	9.687968796879687	0.9999999738438943
						-12.304230423042306	0.9999996224723917	9.693969396939693	0.9999999808842212
						-12.2982298229823	0.999999617449517	9.699969996999698	0.9999999867410679
						-12.292229222922295	0.9999996143048747	9.705970597059704	0.9999999914234399
						-12.286228622862286	0.9999996108457087	9.71197119711971	0.9999999946348991
						-12.28022802280228	0.9999996079837417	9.717971797179715	0.9999999978290467
						-12.274227422742275	0.999999605744483	9.72397239723972	1.000000000589915
						-12.26822682268227	0.9999996036745902	9.729972997299726	0.9999999998111568
						-12.262226222622264	0.9999996028004957	9.735973597359731	0.9999999990273442
						-12.256225622562258	0.9999996022390253	9.741974197419736	0.9999999976156393
						-12.250225022502255	0.9999996016746246	9.747974797479742	0.9999999957893125
						-12.244224422442242	0.9999996028723576	9.753975397539755	0.9999999913944941
						-12.238223822382238	0.9999996033340892	9.75997599759976	0.9999999869807628
						-12.232223222322233	0.9999996043601835	9.765976597659765	0.9999999811217289
						-12.226222622262227	0.999999605814473	9.771977197719771	0.9999999745046321
						-12.220222022202222	0.9999996094760198	9.777977797779776	0.9999999667200145
						-12.214221422142218	0.9999996126749764	9.783978397839782	0.999999958152486
						-12.208220822082211	0.9999996154926756	9.789978997899787	0.9999999482085088
						-12.202220222022202	0.9999996199759049	9.795979597959793	0.9999999392096763
						-12.196219621962197	0.99999962428069	9.801980198019798	0.9999999268694554
						-12.190219021902191	0.99999962939682	9.807980798079804	0.9999999152727741
						-12.184218421842186	0.9999996348168403	9.81398139813981	0.9999999045651363
						-12.178217821782182	0.9999996409456223	9.819981998199815	0.999999889116598
						-12.172217221722175	0.9999996489403248	9.82598259825982	0.999999874799041
						-12.166216621662166	0.9999996540919892	9.831983198319833	0.9999998600625656
						-12.16021602160216	0.9999996615816671	9.837983798379838	0.9999998448452985
						-12.154215421542155	0.9999996691731696	9.843984398439844	0.9999998289575853
						-12.14821482148215	0.9999996769473276	9.849984998499849	0.9999998123080962
						-12.142214221422146	0.999999685255076	9.855985598559855	0.9999997948502148
						-12.136213621362138	0.9999996935855469	9.86198619861986	0.999999778314293
						-12.130213021302131	0.999999703361233	9.867986798679866	0.9999997601497883
						-12.124212421242124	0.9999997128904086	9.873987398739871	0.9999997421185698
						-12.118211821182118	0.9999997219165987	9.879987998799876	0.9999997237290283
						-12.112211221122113	0.9999997317761218	9.885988598859882	0.9999997057765799
						-12.10621062106211	0.9999997407420707	9.891989198919887	0.999999686716777
						-12.100210021002102	0.9999997513116824	9.897989798979893	0.9999996676356897
						-12.094209420942095	0.9999997620554579	9.903990399039898	0.9999996495464917
						-12.088208820882091	0.9999997717027811	9.90999099909991	0.9999996307218645
						-12.082208220822082	0.9999997818043173	9.915991599159916	0.9999996098431154
						-12.076207620762077	0.9999997930915719	9.921992199219922	0.9999995943002333
						-12.070207020702073	0.9999998030846917	9.927992799279927	0.9999995754174584
						-12.064206420642066	0.9999998140555779	9.933993399339933	0.999999556890669
						-12.058205820582058	0.9999998248289624	9.939993999399938	0.9999995391540228
						-12.052205220522055	0.9999998347376841	9.945994599459944	0.9999995218478819
						-12.046204620462046	0.9999998458092892	9.95199519951995	0.9999995084698633
						-12.04020402040204	0.9999998553080011	9.957995799579955	0.9999994877685994
						-12.034203420342035	0.9999998660138523	9.96399639963996	0.9999994715696656
						-12.02820282028203	0.9999998762537987	9.969996999699966	0.9999994558275124
						-12.022202220222022	0.9999998853637474	9.975997599759971	0.999999440454108
						-12.016201620162018	0.9999998950894509	9.981998199819976	0.9999994256572796
						-12.010201020102013	0.9999999035131917	9.987998799879982	0.9999994121543567
						-12.004200420042004	0.9999999135448824	9.993999399939995	0.9999993979527326
						-11.998199819981998	0.9999999215513578	10.0	0.9999993859172887
						-11.992199219921993	0.9999999299445872	10.006000600060005	0.9999993740265594
						-11.986198619861986	0.9999999375383176	10.012001200120011	0.9999993628337908
						-11.980198019801982	0.999999945785982	10.018001800180016	0.9999993517433375
						-11.974197419741976	0.9999999523680204	10.024002400240022	0.9999993419949863
						-11.968196819681971	0.9999999595977861	10.030003000300027	0.9999993332282714
						-11.962196219621962	0.9999999650644505	10.036003600360033	0.9999993257762451
						-11.956195619561957	0.9999999705692594	10.042004200420038	0.9999993191439643
						-11.950195019501953	0.9999999760014499	10.048004800480044	0.9999993124718698
						-11.944194419441946	0.9999999815496575	10.05400540054005	0.9999993072738214
						-11.93819381938194	0.9999999858806585	10.060006000600055	0.9999993027806685
						-11.932193219321935	0.9999999893730207	10.06600660066006	0.9999992998459626
						-11.926192619261926	0.9999999924069313	10.072007200720073	0.9999992974094686
						-11.92019201920192	0.9999999947595285	10.078007800780078	0.9999992964708998
						-11.914191419141916	0.999999997499695	10.084008400840084	0.9999992960722973
						-11.90819081908191	0.9999999980091698	10.09000900090009	0.9999992958971401
						-11.902190219021904	0.9999999999652815	10.096009600960095	0.9999992972857643
						-11.896189618961898	0.9999999995154373	10.1020102010201	0.9999992997700449
						-11.890189018901893	0.9999999998858928	10.108010801080106	0.9999993039172282
						-11.884188418841884	0.9999999986588707	10.114011401140111	0.9999993077230307
						-11.87818781878188	0.9999999978775483	10.120012001200116	0.9999993131411348
						-11.872187218721873	0.999999994881903	10.126012601260122	0.9999993192853712
						-11.866186618661867	0.9999999931913727	10.132013201320127	0.9999993254671027
						-11.860186018601862	0.9999999909626832	10.138013801380133	0.999999333785069
						-11.854185418541856	0.9999999859276623	10.144014401440138	0.999999343281773
						-11.848184818481851	0.9999999811401786	10.150015001500144	0.9999993524967895
						-11.842184218421844	0.99999998042606	10.156015601560156	0.9999993621306472
						-11.836183618361837	0.9999999707564212	10.162016201620162	0.9999993733000632
						-11.83018301830183	0.9999999653885291	10.168016801680167	0.9999993852032637
						-11.824182418241826	0.9999999587168302	10.174017401740173	0.9999993976495988
						-11.81818181818182	0.9999999525347013	10.180018001800178	0.9999994107622919
						-11.812181218121815	0.9999999441623737	10.186018601860182	0.9999994249450088
						-11.806180618061807	0.9999999366335494	10.19201920192019	0.9999994390051046
						-11.8001800180018	0.9999999283910925	10.198019801980196	0.9999994533556397
						-11.794179417941793	0.9999999195202093	10.2040204020402	0.9999994694373705
						-11.78817881788179	0.9999999097721075	10.210021002100206	0.9999994850960955
						-11.782178217821784	0.9999999009589311	10.216021602160211	0.9999995014401767
						-11.776177617761778	0.9999998903178077	10.222022202220217	0.9999995178543187
						-11.770177017701773	0.9999998807550958	10.22802280228022	0.9999995348723608
						-11.764176417641764	0.999999869736252	10.234023402340235	0.9999995516924861
						-11.758175817581757	0.999999859414208	10.24002400240024	0.9999995706652489
						-11.752175217521753	0.9999998475416758	10.246024602460245	0.9999995879472428
						-11.746174617461747	0.9999998361536273	10.252025202520251	0.9999996054617228
						-11.740174017401742	0.9999998244026236	10.258025802580255	0.9999996238536673
						-11.734173417341736	0.9999998128382761	10.264026402640262	0.999999640422741
						-11.728172817281733	0.999999800073274	10.27002700270027	0.9999996593893405
						-11.72217221722172	0.9999997882314292	10.276027602760273	0.9999996776217941
						-11.716171617161717	0.9999997761941054	10.282028202820278	0.9999996947190964
						-11.710171017101711	0.9999997640566536	10.288028802880284	0.9999997125587121
						-11.704170417041706	0.9999997519150761	10.29402940294029	0.9999997311923458
						-11.6981698169817	0.9999997390259026	10.300030003000295	0.9999997484335469
						-11.692169216921696	0.9999997282973437	10.3060306030603	0.9999997653072926
						-11.686168616861684	0.9999997163590583	10.312031203120313	0.999999782056795
						-11.68016801680168	0.9999997036492312	10.318031803180318	0.9999997978396455
						-11.674167416741675	0.9999996922640845	10.324032403240324	0.9999998141276104
						-11.66816681668167	0.9999996809090844	10.33003300330033	0.9999998293580358
						-11.662166216621664	0.9999996685244926	10.336033603360335	0.999999844700786
						-11.656165616561658	0.9999996578510756	10.342034203420342	0.9999998594722103
						-11.650165016501653	0.999999646103323	10.348034803480346	0.9999998727494998
						-11.644164416441644	0.9999996365654947	10.354035403540351	0.9999998868605681
						-11.638163816381638	0.9999996260083843	10.360036003600356	0.9999998992673271
						-11.632163216321633	0.9999996161262505	10.366036603660362	0.9999999114913787
						-11.626162616261627	0.9999996078688445	10.372037203720367	0.9999999224940336
						-11.620162016201622	0.9999995973888504	10.378037803780373	0.9999999332315329
						-11.614161416141616	0.9999995892139919	10.38403840384038	0.9999999437150145
						-11.60816081608161	0.9999995805361193	10.390039003900384	0.9999999526863251
						-11.602160216021602	0.9999995726198868	10.396039603960396	0.99999996142299
						-11.596159615961597	0.9999995652388812	10.402040204020402	0.9999999678172193
						-11.590159015901591	0.9999995590261842	10.408040804080407	0.9999999755338715
						-11.584158415841586	0.9999995530259684	10.414041404140411	0.999999981105478
						-11.57815781578158	0.9999995471290132	10.420042004200418	0.9999999872657115
						-11.572157215721573	0.9999995391598514	10.426042604260424	0.9999999910544108
						-11.56615661566157	0.9999995377178674	10.43204320432043	0.9999999944235031
						-11.56015601560156	0.9999995341478319	10.438043804380435	0.9999999971823879
						-11.554155415541555	0.9999995301109377	10.44404440444044	0.9999999994400853
						-11.54815481548155	0.999999528086295	10.450045004500446	0.9999999999168323
						-11.542154215421544	0.9999995262327847	10.45604560456045	0.9999999996283856
						-11.53615361536154	0.9999995245907025	10.462046204620457	0.9999999981837467
						-11.530153015301533	0.9999995233050993	10.468046804680462	0.9999999973269547
						-11.524152415241524	0.9999995239719204	10.474047404740475	0.9999999951801438
						-11.518151815181518	0.999999525476131	10.48004800480048	0.9999999919273209
						-11.512151215121513	0.9999995264187668	10.486048604860484	0.9999999868672741
						-11.506150615061507	0.9999995270158492	10.492049204920491	0.9999999819963378
						-11.500150015001504	0.9999995305341818	10.498049804980498	0.9999999769435951
						-11.494149414941496	0.9999995333845765	10.504050405040502	0.9999999702864664
						-11.488148814881491	0.9999995372164256	10.510051005100507	0.9999999621963738
						-11.482148214821482	0.9999995413631478	10.516051605160513	0.9999999540315233
						-11.476147614761476	0.9999995463966029	10.522052205220518	0.9999999474786103
						-11.470147014701471	0.9999995516164978	10.528052805280522	0.9999999363462151
						-11.464146414641467	0.9999995585430409	10.53405340534053	0.9999999268658846
						-11.45814581458146	0.9999995650393655	10.540054005400536	0.9999999133004664
						-11.452145214521453	0.9999995718203929	10.54605460546054	0.9999999039005871
						-11.44614461446145	0.9999995791994969	10.552055205520553	0.9999998928783032
						-11.44014401440144	0.999999587205803	10.558055805580556	0.999999880006261
						-11.434143414341435	0.999999596532725	10.564056405640564	0.999999868594737
						-11.428142814281431	0.999999606129973	10.570057005700571	0.9999998544785528
						-11.422142214221424	0.9999996153913286	10.576057605760575	0.9999998400043589
						-11.416141614161416	0.9999996262665796	10.58205820582058	0.9999998279659122
						-11.410141014101413	0.9999996362463135	10.588058805880586	0.9999998128632223
						-11.404140414041404	0.9999996467364306	10.594059405940591	0.9999997984932417
						-11.398139813981398	0.999999657347916	10.600060006000595	0.9999997839797403
						-11.392139213921395	0.9999996686298801	10.606060606060602	0.9999997693368469
						-11.386138613861387	0.9999996811248864	10.61206120612061	0.9999997536861644
						-11.38013801380138	0.9999996928998549	10.618061806180613	0.9999997386303898
						-11.374137413741376	0.9999997054246197	10.624062406240618	0.9999997235722261
						-11.368136813681371	0.9999997173684129	10.630063006300624	0.9999997080864788
						-11.362136213621362	0.9999997293630618	10.636063606360636	0.9999996930356038
						-11.356135613561358	0.9999997428144263	10.642064206420644	0.9999996775284502
						-11.350135013501351	0.9999997550544282	10.648064806480647	0.9999996624498567
						-11.344134413441344	0.9999997677686328	10.654065406540653	0.9999996480467895
						-11.33813381338134	0.9999997801483135	10.660066006600658	0.9999996326162327
						-11.332133213321335	0.9999997930761647	10.666066606660664	0.999999618323363
						-11.32613261326133	0.9999998049594211	10.672067206720667	0.9999996042125956
						-11.320132013201322	0.9999998177624146	10.678067806780675	0.9999995897305378
						-11.314131413141315	0.999999830337136	10.684068406840682	0.9999995764593526
						-11.308130813081307	0.9999998417852448	10.690069006900686	0.9999995627233664
						-11.302130213021304	0.9999998529085419	10.696069606960691	0.9999995507783567
						-11.296129612961298	0.9999998655336393	10.702070207020697	0.9999995381279658
						-11.290129012901293	0.9999998759141647	10.708070807080702	0.9999995269588343
						-11.284128412841286	0.9999998873557742	10.714071407140716	0.9999995152622898
						-11.278127812781278	0.9999998974154114	10.72007200720072	0.9999995053293566
						-11.272127212721271	0.9999999079101666	10.726072607260726	0.9999994946238275
						-11.266126612661267	0.9999999176330044	10.732073207320731	0.9999994845347344
						-11.260126012601262	0.9999999275863308	10.738073807380736	0.9999994749578549
						-11.254125412541256	0.9999999371089352	10.744074407440742	0.9999994676024121
						-11.248124812481251	0.9999999448114478	10.750075007500747	0.9999994595143662
						-11.242124212421242	0.9999999525053528	10.756075607560755	0.9999994543563477
						-11.236123612361235	0.9999999600275573	10.762076207620758	0.9999994470116607
						-11.230123012301231	0.9999999667383626	10.768076807680764	0.999999440953907
						-11.224122412241226	0.9999999727571977	10.77407740774077	0.9999994367143477
						-11.21812181218122	0.9999999788341333	10.780078007800775	0.9999994330530972
						-11.212121212121215	0.9999999842855075	10.78607860786078	0.9999994294407711
						-11.20612061206121	0.999999988814898	10.792079207920793	0.9999994274311765
						-11.200120012001198	0.9999999917296182	10.798079807980798	0.999999426021726
						-11.194119411941195	0.9999999949586972	10.804080408040804	0.9999994246615111
						-11.18811881188119	0.9999999970995843	10.81008100810081	0.9999994245017536
						-11.182118211821184	0.9999999990196333	10.816081608160815	0.9999994254608277
						-11.176117611761178	0.9999999997958269	10.82208220822082	0.9999994255314018
						-11.170117011701173	1.0000000001662748	10.828082808280824	0.9999994287562846
						-11.164116411641166	0.9999999998541655	10.834083408340831	0.9999994320036398
						-11.158115811581158	0.9999999986543343	10.840084008400837	0.9999994357128874
						-11.152115211521153	0.9999999965644306	10.846084608460842	0.9999994409074606
						-11.146114611461147	0.999999994169886	10.852085208520847	0.999999445123051
						-11.140114011401142	0.9999999898768239	10.858085808580853	0.9999994516173518
						-11.134113411341136	0.9999999865167432	10.864086408640858	0.9999994577622305
						-11.128112811281131	0.9999999820259065	10.870087008700862	0.9999994652928919
						-11.122112211221122	0.9999999771580734	10.876087608760876	0.9999994733026981
						-11.116111611161116	0.9999999709192114	10.882088208820882	0.9999994821874827
						-11.110111011101111	0.9999999633055607	10.888088808880887	0.9999994903410114
						-11.104110411041106	0.999999957029986	10.894089408940893	0.9999995005279804
						-11.0981098109811	0.9999999486582922	10.900090009000897	0.9999995110502223
						-11.092109210921095	0.9999999395099028	10.906090609060904	0.9999995225931628
						-11.086108610861091	0.9999999304843552	10.912091209120911	0.9999995337358822
						-11.08010801080108	0.9999999207102506	10.918091809180915	0.9999995448199865
						-11.074107410741075	0.9999999110783023	10.92409240924092	0.9999995573888358
						-11.06810681068107	0.9999999001439785	10.930093009300926	0.9999995701228517
						-11.062106210621064	0.9999998881365718	10.936093609360931	0.9999995833312778
						-11.056105610561058	0.999999876780657	10.942094209420935	0.9999995966231249
						-11.050105010501055	0.9999998656967883	10.948094809480942	0.9999996107013333
						-11.044104410441042	0.9999998513876018	10.954095409540955	0.9999996248059737
						-11.038103810381038	0.9999998390655616	10.96009600960096	0.9999996385168719
						-11.032103210321033	0.9999998256752899	10.966096609660966	0.9999996526997353
						-11.026102610261027	0.9999998127488406	10.97209720972097	0.999999667838735
						-11.020102010201022	0.9999997996073454	10.978097809780976	0.9999996821544964
						-11.014101410141018	0.999999784742436	10.984098409840984	0.9999996970780026
						-11.008100810081011	0.999999770147799	10.990099009900987	0.9999997114557029
						-11.002100210021002	0.9999997549568761	10.996099609960993	0.9999997260075306
						-10.996099609960996	0.9999997414017113	11.002100210020998	0.9999997407426976
						-10.990099009900991	0.9999997243114304	11.008100810081004	0.9999997551183938
						-10.984098409840986	0.9999997112365131	11.014101410141008	0.9999997705013426
						-10.978097809780982	0.9999996969644701	11.020102010201015	0.9999997867208519
						-10.972097209720975	0.9999996823028807	11.026102610261022	0.9999997977489634
						-10.966096609660967	0.99999966704777	11.032103210321033	0.9999998127141824
						-10.96009600960096	0.999999654076594	11.038103810381038	0.9999998255139354
						-10.954095409540955	0.9999996390414427	11.044104410441042	0.9999998392187992
						-10.94809480948095	0.9999996245336518	11.05010501050105	0.9999998516967951
						-10.942094209420945	0.9999996110094682	11.056105610561056	0.9999998650209302
						-10.936093609360938	0.9999995972117162	11.06210621062106	0.9999998816775341
						-10.930093009300931	0.9999995839465392	11.068106810681066	0.9999998887707998
						-10.924092409240924	0.9999995704187368	11.074107410741071	0.9999999002882268
						-10.918091809180918	0.9999995577407326	11.080108010801077	0.9999999099562582
						-10.912091209120913	0.9999995451042887	11.086108610861082	0.9999999208496672
						-10.906090609060909	0.9999995339443863	11.092109210921087	0.9999999313271521
						-10.900090009000902	0.9999995208655466	11.098109810981095	0.9999999396097804
						-10.894089408940895	0.9999995115471354	11.104110411041098	0.9999999481941747
						-10.888088808880891	0.9999995016512963	11.110111011101104	0.9999999560907005
						-10.882088208820882	0.9999994910218678	11.116111611161116	0.9999999602674169
						-10.876087608760876	0.9999994815490044	11.122112211221122	0.9999999708962729
						-10.870087008700871	0.9999994729082942	11.12811281128113	0.9999999731644169
						-10.864086408640865	0.9999994658284782	11.134113411341133	0.9999999818918537
						-10.858085808580858	0.9999994579414619	11.140114011401138	0.9999999863527291
						-10.852085208520855	0.9999994510011684	11.146114611461144	0.9999999907831085
						-10.846084608460849	0.9999994458812689	11.15211521152115	0.9999999946486824
						-10.84008400840084	0.9999994402407792	11.158115811581155	0.999999996687169
						-10.834083408340835	0.9999994358679188	11.16411641164116	0.9999999981039724
						-10.82808280828083	0.9999994319113968	11.170117011701167	0.9999999996685058
						-10.822082208220822	0.999999429498135	11.176117611761171	0.9999999998108049
						-10.816081608160818	0.9999994265409962	11.182118211821177	0.9999999999165863
						-10.810081008100813	0.9999994267014704	11.188118811881182	0.9999999991583144
						-10.804080408040804	0.9999994248599804	11.194119411941195	0.999999996796094
						-10.798079807980798	0.9999994245166391	11.200120012001198	0.999999994256428
						-10.792079207920793	0.99999942519947	11.206120612061206	0.9999999912296533
						-10.786078607860786	0.9999994275196955	11.212121212121211	0.999999987591545
						-10.780078007800782	0.9999994297690279	11.218121812181217	0.9999999838155836
						-10.774077407740776	0.9999994328902043	11.224122412241222	0.9999999781395069
						-10.768076807680771	0.9999994368579422	11.230123012301227	0.999999972960437
						-10.762076207620762	0.9999994411407306	11.236123612361233	0.9999999669626055
						-10.756075607560756	0.9999994467133826	11.242124212421237	0.9999999606984696
						-10.750075007500753	0.9999994537745971	11.248124812481244	0.9999999531366878
						-10.744074407440745	0.9999994594862281	11.25412541254125	0.9999999447358399
						-10.73807380738074	0.999999467285477	11.260126012601255	0.9999999365992989
						-10.732073207320735	0.9999994756434752	11.26612661266126	0.9999999270136716
						-10.726072607260729	0.99999948489671	11.272127212721271	0.999999918346698
						-10.72007200720072	0.9999994947189162	11.278127812781278	0.9999999080794887
						-10.714071407140716	0.9999995041349868	11.284128412841286	0.9999998983778219
						-10.70807080708071	0.9999995150475409	11.29012901290129	0.9999998871559127
						-10.702070207020704	0.9999995266722533	11.296129612961295	0.999999876144343
						-10.696069606960698	0.9999995384140525	11.3021302130213	0.9999998657660402
						-10.690069006900693	0.9999995509624229	11.308130813081306	0.9999998537203398
						-10.684068406840684	0.9999995628154891	11.31413141314131	0.9999998423524242
						-10.67806780678068	0.9999995766021137	11.320132013201317	0.9999998296116819
						-10.672067206720673	0.9999995912971237	11.326132613261324	0.9999998171250662
						-10.666066606660666	0.999999604111829	11.332133213321328	0.9999998049200567
						-10.660066006600662	0.9999996185556362	11.338133813381333	0.9999997926694216
						-10.654065406540656	0.9999996304767487	11.344134413441338	0.999999780026805
						-10.648064806480651	0.999999647586299	11.350135013501344	0.9999997677127264
						-10.642064206420644	0.9999996624397994	11.356135613561358	0.9999997549330629
						-10.636063606360636	0.999999677920048	11.362136213621362	0.9999997420838022
						-10.63006300630063	0.9999996928440706	11.368136813681367	0.9999997293628439
						-10.624062406240625	0.9999997077551837	11.374137413741373	0.9999997170860098
						-10.61806180618062	0.9999997228785634	11.380138013801378	0.9999997053369002
						-10.612061206120615	0.9999997380082439	11.386138613861382	0.9999996930834468
						-10.606060606060609	0.9999997533347963	11.39213921392139	0.9999996812413386
						-10.6000600060006	0.9999997685251325	11.398139813981397	0.9999996696326262
						-10.594059405940593	0.9999997838891701	11.4041404140414	0.9999996576740299
						-10.58805880588059	0.9999997987397771	11.410141014101406	0.9999996468547054
						-10.582058205820584	0.9999998128709239	11.416141614161411	0.99999963611679
						-10.576057605760578	0.9999998269602314	11.422142214221417	0.9999996258168652
						-10.570057005700573	0.9999998403241908	11.42814281428142	0.9999996160860704
						-10.564056405640564	0.9999998538190293	11.434143414341435	0.9999996057883632
						-10.558055805580556	0.9999998679253521	11.44014401440144	0.9999995964747469
						-10.552055205520553	0.9999998805555754	11.446144614461446	0.9999995874661661
						-10.546054605460547	0.9999998924872164	11.452145214521451	0.9999995795043954
						-10.540054005400542	0.9999999045743249	11.458145814581455	0.9999995721642841
						-10.534053405340536	0.9999999159400188	11.464146414641462	0.9999995643356004
						-10.528052805280533	0.9999999260529925	11.47014701470147	0.9999995574920898
						-10.52205220522052	0.9999999358077244	11.476147614761473	0.9999995523538379
						-10.516051605160516	0.999999945839921	11.482148214821478	0.9999995461644602
						-10.510051005100511	0.9999999543837192	11.488148814881484	0.9999995414763788
						-10.504050405040505	0.9999999620471747	11.49414941494149	0.9999995364935075
						-10.4980498049805	0.9999999686048613	11.500150015001495	0.9999995333780656
						-10.492049204920495	0.9999999765466987	11.5061506150615	0.9999995307298906
						-10.486048604860489	0.9999999822821989	11.512151215121513	0.9999995268303782
						-10.48004800480048	0.9999999856142529	11.518151815181518	0.9999995253381138
						-10.474047404740475	0.9999999913801477	11.524152415241524	0.9999995246499058
						-10.468046804680469	0.9999999952761136	11.53015301530153	0.9999995239983432
						-10.462046204620464	0.9999999968731328	11.536153615361535	0.9999995233854624
						-10.456045604560458	1.0000000000261515	11.542154215421542	0.9999995250811656
						-10.450045004500453	0.9999999997672426	11.548154815481546	0.9999995256864914
						-10.444044404440444	0.9999999996037103	11.554155415541551	0.9999995282234743
						-10.438043804380438	0.9999999985385772	11.560156015601557	0.9999995301353053
						-10.432043204320433	0.9999999975289435	11.566156615661562	0.999999534349317
						-10.426042604260427	0.9999999945057574	11.572157215721568	0.9999995379932934
						-10.420042004200422	0.9999999910111986	11.578157815781573	0.9999995420461616
						-10.414041404140416	0.9999999868855481	11.584158415841577	0.9999995475010693
						-10.408040804080409	0.9999999821325135	11.590159015901584	0.9999995526106985
						-10.402040204020402	0.9999999757869689	11.596159615961597	0.9999995590107793
						-10.396039603960396	0.9999999683809135	11.602160216021602	0.9999995654142433
						-10.390039003900391	0.999999961113764	11.608160816081607	0.9999995732439394
						-10.384038403840385	0.9999999524852391	11.614161416141611	0.9999995800837085
						-10.37803780378038	0.9999999441480334	11.620162016201618	0.9999995887970443
						-10.372037203720376	0.9999999330443976	11.626162616261624	0.9999995973533348
						-10.366036603660369	0.9999999234535534	11.63216321632163	0.999999607075366
						-10.36003600360036	0.9999999118539001	11.638163816381635	0.9999996165936297
						-10.354035403540355	0.9999998990322668	11.64416441644164	0.999999625760628
						-10.348034803480349	0.9999998863488633	11.650165016501646	0.9999996354864109
						-10.342034203420344	0.9999998729522699	11.65616561656165	0.9999996470988821
						-10.33603360336034	0.9999998591459893	11.662166216621657	0.999999657407128
						-10.330033003300333	0.9999998442305645	11.668166816681664	0.9999996696631114
						-10.324032403240324	0.9999998298206245	11.674167416741675	0.9999996808254914
						-10.318031803180318	0.999999814174416	11.68016801680168	0.9999996918499425
						-10.312031203120313	0.9999997983760175	11.686168616861684	0.9999997045892695
						-10.306030603060307	0.9999997816669891	11.692169216921691	0.9999997155303063
						-10.300030003000304	0.9999997656280986	11.698169816981698	0.9999997277981125
						-10.294029402940296	0.9999997475989824	11.704170417041702	0.9999997397339679
						-10.288028802880289	0.999999730601217	11.710171017101707	0.9999997521794192
						-10.282028202820282	0.9999997128747007	11.716171617161713	0.999999764884434
						-10.276027602760276	0.9999996972429451	11.722172217221718	0.9999997761625874
						-10.270027002700271	0.9999996778165793	11.728172817281722	0.9999997883541142
						-10.264026402640267	0.9999996597808417	11.73417341734173	0.9999998004631876
						-10.25802580258026	0.9999996415440449	11.740174017401737	0.9999998123914824
						-10.252025202520253	0.9999996233513049	11.74617461746174	0.9999998241364484
						-10.246024602460249	0.9999996064167789	11.752175217521753	0.9999998357689658
						-10.24002400240024	0.9999995879288561	11.758175817581757	0.9999998469937533
						-10.234023402340235	0.9999995705521779	11.764176417641764	0.9999998581336601
						-10.22802280228023	0.9999995522445297	11.770177017701771	0.9999998688018304
						-10.222022202220224	0.9999995357519358	11.776177617761775	0.9999998802616294
						-10.216021602160216	0.9999995177210322	11.78217821782178	0.9999998901782513
						-10.210021002100213	0.9999995008186855	11.788178817881786	0.9999999005737169
						-10.204020402040204	0.999999485394603	11.794179417941791	0.9999999101018068
						-10.198019801980198	0.9999994696444121	11.800180018001795	0.9999999199244787
						-10.192019201920195	0.9999994536343468	11.806180618061802	0.9999999284358118
						-10.186018601860187	0.9999994386281355	11.81218121812181	0.9999999364924823
						-10.18001800180018	0.9999994244028397	11.818181818181813	0.9999999447610862
						-10.174017401740176	0.9999994109244451	11.824182418241818	0.9999999520142605
						-10.16801680168017	0.9999993981858585	11.830183018301824	0.9999999590378522
						-10.162016201620162	0.9999993858377941	11.836183618361837	0.999999965733963
						-10.156015601560156	0.9999993742293625	11.842184218421844	0.999999971859563
						-10.150015001500151	0.9999993629253945	11.848184818481847	0.9999999769945618
						-10.144014401440145	0.9999993518984462	11.854185418541853	0.9999999821249733
						-10.13801380138014	0.9999993431980491	11.860186018601858	0.999999985828133
						-10.132013201320134	0.9999993340968214	11.866186618661864	0.9999999894265643
						-10.126012601260129	0.9999993262799001	11.87218721872187	0.9999999930324552
						-10.12001200120012	0.9999993196704893	11.878187818781875	0.9999999951463998
						-10.114011401140115	0.9999993125120433	11.884188418841882	0.9999999971926627
						-10.108010801080109	0.9999993074154022	11.890189018901886	0.9999999981826898
						-10.102010201020104	0.9999993033642668	11.896189618961891	0.9999999998709673
						-10.096009600960098	0.999999300084353	11.902190219021897	1.000000000574546
						-10.090009000900093	0.9999992969214225	11.908190819081902	1.0000000001039302
						-10.084008400840084	0.9999992965871981	11.914191419141916	0.9999999989607123
						-10.078007800780078	0.9999992956321646	11.92019201920192	0.9999999973759965
						-10.072007200720073	0.9999992938657896	11.926192619261926	0.999999995068365
						-10.066006600660067	0.9999992973518465	11.932193219321931	0.9999999926132018
						-10.060006000600062	0.9999992997941938	11.938193819381937	0.999999988792125
						-10.054005400540056	0.9999993033369831	11.944194419441942	0.9999999852905279
						-10.04800480048005	0.9999993072199754	11.950195019501948	0.9999999808252942
						-10.042004200420042	0.9999993123474543	11.956195619561955	0.9999999765824678
						-10.036003600360036	0.9999993190052925	11.962196219621958	0.9999999700361473
						-10.030003000300031	0.999999325120363	11.968196819681964	0.999999964888003
						-10.024002400240025	0.9999993336056646	11.97419741974197	0.9999999591814589
						-10.01800180018002	0.9999993423549315	11.980198019801975	0.9999999520514853
						-10.012001200120014	0.999999352462831	11.98619861986198	0.9999999451642269
						-10.006000600060009	0.9999993621002321	11.992199219921993	0.9999999379376916
						-10.0	0.9999993739959391	11.998199819981998	0.9999999294379608
						-9.993999399939995	0.9999993856846126	12.004200420042004	0.9999999213471749
						-9.987998799879989	0.9999993978619282	12.01020102010201	0.9999999127888383
						-9.981998199819984	0.999999411802934	12.016201620162015	0.9999999037588626
						-9.975997599759978	0.9999994255773726	12.02220222022202	0.9999998946479096
						-9.969996999699973	0.9999994404551927	12.028202820282024	0.9999998851431443
						-9.963996399639964	0.9999994558567975	12.034203420342031	0.999999875809517
						-9.957995799579958	0.9999994710797683	12.040204020402037	0.9999998662632069
						-9.951995199519953	0.9999994876358048	12.046204620462042	0.9999998536789371
						-9.945994599459947	0.9999995046888268	12.052205220522048	0.9999998454408163
						-9.939993999399942	0.9999995216607049	12.058205820582053	0.9999998345631695
						-9.933993399339936	0.9999995396669634	12.064206420642059	0.9999998251526393
						-9.92799279927993	0.999999556805205	12.070207020702062	0.9999998145646901
						-9.921992199219922	0.9999995760472816	12.076207620762077	0.999999803570257
						-9.915991599159916	0.9999995942441975	12.082208220822082	0.9999997924083708
						-9.90999099909991	0.999999611845996	12.088208820882087	0.9999997829693075
						-9.903990399039905	0.9999996310351383	12.094209420942093	0.9999997717421885
						-9.8979897989799	0.9999996494724106	12.100210021002097	0.9999997614856009
						-9.891989198919894	0.9999996678221367	12.106210621062104	0.9999997520406636
						-9.885988598859889	0.9999996866048962	12.112211221122111	0.9999997417457077
						-9.87998799879988	0.9999997055325662	12.118211821182115	0.9999997323358215
						-9.873987398739875	0.9999997236178659	12.12421242124212	0.9999997221237816
						-9.867986798679869	0.9999997424097625	12.130213021302126	0.9999997125177044
						-9.861986198619864	0.9999997605111249	12.136213621362131	0.9999997028811815
						-9.855985598559858	0.9999997787536966	12.142214221422135	0.9999996942165186
						-9.849984998499853	0.9999997947659703	12.148214821482142	0.9999996851884018
						-9.843984398439844	0.9999998120475917	12.154215421542155	0.9999996767802951
						-9.837983798379838	0.9999998292310632	12.16021602160216	0.9999996690598018
						-9.831983198319833	0.9999998445465671	12.166216621662166	0.9999996609140714
						-9.825982598259827	0.9999998601540218	12.17221722172217	0.9999996544731344
						-9.819981998199822	0.9999998747068656	12.178217821782177	0.9999996471250007
						-9.813981398139816	0.9999998885525362	12.184218421842184	0.9999996411229041
						-9.80798079807981	0.9999999025499603	12.190219021902188	0.9999996348045818
						-9.801980198019802	0.9999999149646617	12.196219621962193	0.999999629220302
						-9.795979597959796	0.9999999274654422	12.202220222022198	0.9999996248699433
						-9.78997899789979	0.9999999385228788	12.208220822082204	0.999999619983729
						-9.783978397839785	0.9999999482085088	12.214221422142208	0.9999996153766262
						-9.77797779777978	0.9999999583754606	12.220222022202215	0.9999996120308262
						-9.771977197719774	0.9999999667200145	12.226222622262222	0.9999996090081845
						-9.765976597659769	0.999999974891654	12.232223222322233	0.9999996063003145
						-9.75997599759976	0.9999999813005264	12.238223822382238	0.9999996045281296
						-9.753975397539755	0.9999999875717864	12.244224422442242	0.9999996025631736
						-9.747974797479749	0.9999999913944941	12.25022502250225	0.9999996023755539
						-9.741974197419744	0.9999999957893031	12.256225622562257	0.999999601159268
						-9.735973597359738	0.9999999973242366	12.26222622262226	0.9999996021566098
						-9.729972997299733	0.9999999993496962	12.268226822682266	0.999999602835756
						-9.723972397239724	0.9999999997441122	12.274227422742271	0.9999996039034276
						-9.717971797179718	0.9999999996442056	12.280228022802277	0.9999996063646437
						-9.711971197119713	0.9999999976880168	12.286228622862282	0.999999607499504
						-9.705970597059707	0.9999999951629092	12.292229222922288	0.9999996107056622
						-9.699969996999702	0.9999999917219172	12.298229822982295	0.9999996140917736
						-9.693969396939696	0.9999999874868258	12.304230423042299	0.9999996175397166
						-9.68796879687969	0.9999999808297452	12.310231023102304	0.9999996223348249
						-9.681968196819682	0.9999999743699292	12.316231623162317	0.999999626801364
						-9.675967596759676	0.9999999661765664	12.322232223222322	0.9999996324688442
						-9.66996699669967	0.9999999575572661	12.32823282328233	0.9999996332417336
						-9.663966396639665	0.9999999471367939	12.334233423342333	0.9999996443278373
						-9.65796579657966	0.9999999358816175	12.340234023402338	0.9999996504274155
						-9.651965196519654	0.9999999242884393	12.346234623462344	0.9999996581114752
						-9.645964596459649	0.9999999119691327	12.35223522352235	0.9999996650911961
						-9.63996399639964	0.9999998984369268	12.358235823582355	0.9999996722939772
						-9.633963396339634	0.9999998839166474	12.36423642364236	0.9999996808595516
						-9.627962796279629	0.999999868599033	12.370237023702364	0.9999996887352408
						-9.621962196219624	0.9999998519642401	12.376237623762371	0.9999996977207543
						-9.615961596159618	0.99999983552501	12.382238223822377	0.9999997065661606
						-9.609960996099613	0.9999998181413826	12.388238823882382	0.9999997156982123
						-9.603960396039604	0.9999997992708155	12.394239423942395	0.9999997250904057
						-9.597959795979598	0.9999997805486874	12.400240024002398	0.9999997342384409
						-9.591959195919593	0.9999997608553939	12.406240624062406	0.9999997437542353
						-9.585958595859587	0.9999997407951803	12.412241224122411	0.9999997525349529
						-9.579957995799582	0.9999997193106623	12.418241824182417	0.999999763161485
						-9.573957395739576	0.9999996995654321	12.424242424242422	0.9999997741980746
						-9.56795679567957	0.9999996776464025	12.430243024302428	0.9999997838487741
						-9.561956195619562	0.9999996566887014	12.436243624362433	0.9999997966981348
						-9.555955595559556	0.9999996346560148	12.442244224422437	0.9999998045250522
						-9.54995499549955	0.9999996123819688	12.448244824482444	0.9999998149044722
						-9.543954395439545	0.999999590596738	12.454245424542451	0.9999998242541736
						-9.53795379537954	0.9999995682532662	12.460246024602455	0.9999998340187266
						-9.531953195319534	0.9999995461550901	12.46624662466246	0.999999844974627
						-9.525952595259529	0.999999523775962	12.472247224722471	0.9999998547266459
						-9.51995199519952	0.9999995004318248	12.478247824782478	0.9999998642020351
						-9.513951395139514	0.9999994794461945	12.484248424842486	0.9999998743373972
						-9.507950795079509	0.9999994577071593	12.49024902490249	0.9999998833887994
						-9.501950195019504	0.9999994364891615	12.496249624962495	0.9999998927848481
						-9.495949594959498	0.9999994144458675	12.5022502250225	0.9999999012171668
						-9.489948994899493	0.9999993923842471	12.508250825082506	0.9999999090239099
						-9.483948394839484	0.9999993731832382	12.51425142514251	0.9999999184759607
						-9.477947794779478	0.9999993527109184	12.520252025202517	0.9999999257967319
						-9.471947194719473	0.9999993335056646	12.526252625262524	0.9999999337103788
						-9.465946594659467	0.9999993148695889	12.532253225322528	0.9999999463326932
						-9.459945994599462	0.9999992981052308	12.538253825382533	0.9999999477323185
						-9.453945394539456	0.9999992795554002	12.544254425442539	0.9999999544058746
						-9.44794479447945	0.9999992619840499	12.550255025502544	0.9999999610678324
						-9.441944194419442	0.9999992456973547	12.556255625562558	0.9999999664897137
						-9.435943594359436	0.9999992305685095	12.562256225622562	0.999999971181394
						-9.42994299429943	0.9999992173063605	12.568256825682568	0.9999999767808343
						-9.423942394239425	0.9999992029932273	12.574257425742573	0.9999999814743685
						-9.41794179417942	0.9999991912020274	12.580258025802578	0.999999985153216
						-9.411941194119414	0.9999991798820365	12.586258625862582	0.9999999894786685
						-9.405940594059409	0.9999991698741175	12.59225922592259	0.9999999918385968
						-9.3999399939994	0.9999991602378706	12.598259825982597	0.9999999945921476
						-9.393939393939394	0.9999991520300097	12.6042604260426	0.9999999966263754
						-9.387938793879389	0.9999991446027487	12.610261026102606	0.9999999982139359
						-9.381938193819384	0.9999991380120201	12.616261626162611	0.9999999988592126
						-9.375937593759378	0.9999991345441975	12.622262226222617	0.9999999997267113
						-9.369936993699373	0.9999991304008145	12.62826282628262	0.9999999996548595
						-9.363936393639364	0.9999991280355006	12.634263426342635	0.9999999995881586
						-9.357935793579358	0.9999991263451391	12.64026402640264	0.9999999986693752
						-9.351935193519353	0.9999991266390914	12.646264626462646	0.9999999981457354
						-9.345934593459347	0.999999127728921	12.652265226522651	0.9999999957046714
						-9.339933993399342	0.9999991294428844	12.658265826582657	0.9999999930263109
						-9.333933393339336	0.9999991326178354	12.664266426642662	0.9999999903974189
						-9.32793279327933	0.9999991378714728	12.67026702670267	0.9999999873982522
						-9.321932193219322	0.9999991435838662	12.676267626762673	0.9999999836553852
						-9.315931593159316	0.9999991504172928	12.682268226822679	0.9999999790471789
						-9.30993099309931	0.9999991584876774	12.688268826882684	0.999999975030972
						-9.303930393039305	0.9999991676538773	12.69426942694269	0.9999999695900251
						-9.2979297929793	0.9999991779580802	12.700270027002695	0.9999999647532988
						-9.291929192919294	0.999999189356733	12.7062706270627	0.9999999586276963
						-9.285928592859289	0.9999992019170084	12.712271227122713	0.9999999465211256
						-9.27992799279928	0.9999992147679532	12.718271827182718	0.9999999460253155
						-9.273927392739274	0.9999992293280688	12.724272427242724	0.9999999393525132
						-9.267926792679269	0.9999992445061787	12.73027302730273	0.9999999320647652
						-9.261926192619264	0.9999992616082272	12.736273627362735	0.9999999254338685
						-9.255925592559258	0.9999992788044261	12.742274227422742	0.9999999181400318
						-9.249924992499253	0.9999992958888615	12.748274827482746	0.9999999084697657
						-9.243924392439244	0.9999993143654297	12.754275427542751	0.999999901615954
						-9.237923792379238	0.999999334153463	12.760276027602757	0.9999998933433158
						-9.231923192319233	0.9999993537214422	12.766276627662762	0.999999886110334
						-9.225922592259227	0.9999993748310189	12.772277227722768	0.9999998772411578
						-9.219921992199222	0.9999993953824702	12.778277827782773	0.9999998682882287
						-9.213921392139216	0.9999994169761948	12.784278427842777	0.9999998593209182
						-9.20792079207921	0.9999994389618934	12.790279027902784	0.9999998502597579
						-9.201920192019202	0.9999994617046553	12.796279627962797	0.9999998414072258
						-9.195919591959196	0.9999994839967508	12.802280228022802	0.9999998330950104
						-9.18991899189919	0.9999995074049327	12.808280828082808	0.9999998242569883
						-9.183918391839185	0.9999995306325421	12.814281428142811	0.9999998153439965
						-9.17791779177918	0.9999995523935663	12.820282028202818	0.9999998068556805
						-9.171917191719174	0.999999577307555	12.826282628262824	0.9999997978973262
						-9.165916591659169	0.9999995995709247	12.83228322832283	0.9999997894365183
						-9.15991599159916	0.9999996228769723	12.838283828382835	0.9999997808554103
						-9.153915391539154	0.9999996467567432	12.84428442844284	0.9999997717770436
						-9.147914791479149	0.999999669259796	12.850285028502846	0.9999997640208127
						-9.141914191419144	0.9999996911092912	12.85628562856285	0.9999997562572788
						-9.135913591359138	0.9999997136938074	12.862286228622857	0.9999997483513255
						-9.129912991299133	0.9999997358971086	12.868286828682864	0.9999997405903588
						-9.123912391239124	0.9999997567751852	12.874287428742875	0.9999997338797187
						-9.117911791179118	0.9999997781853374	12.88028802880288	0.9999997264669458
						-9.111911191119113	0.999999796951163	12.886288628862884	0.9999997195040305
						-9.105910591059107	0.9999998179186108	12.892289228922891	0.9999997125680415
						-9.099909990999102	0.9999998357363542	12.898289828982898	0.9999997078714857
						-9.093909390939096	0.9999998542487724	12.904290429042902	0.9999997015626677
						-9.08790879087909	0.9999998713647713	12.910291029102908	0.9999996959917009
						-9.081908190819082	0.9999998877443882	12.916291629162913	0.9999996913277988
						-9.075907590759076	0.9999999027162276	12.922292229222919	0.9999996867544774
						-9.06990699069907	0.9999999167709337	12.928292829282922	0.9999996822923342
						-9.063906390639065	0.9999999312014245	12.93429342934293	0.999999678077981
						-9.05790579057906	0.9999999430328689	12.940294029402937	0.9999996750828007
						-9.051905190519054	0.9999999546668784	12.94629462946294	0.9999996718750455
						-9.045904590459049	0.9999999641080812	12.952295229522953	0.9999996697082729
						-9.03990399039904	0.9999999729041649	12.958295829582957	0.9999996678302799
						-9.033903390339034	0.99999998040062	12.964296429642964	0.9999996657521507
						-9.027902790279029	0.9999999864078905	12.970297029702971	0.9999996645264054
						-9.021902190219024	0.9999999921498034	12.976297629762975	0.999999663585514
						-9.015901590159018	0.9999999961711458	12.98229822982298	0.9999996632582852
						-9.009900990099013	0.9999999984740516	12.988298829882986	0.9999996628995081
						-9.003900390039004	0.9999999999617605	12.994299429942991	0.9999996642521607
						-8.997899789978998	1.0000000000049132	13.000300030002995	0.999999666074782
						-8.991899189918993	0.9999999983365253	13.006300630063002	0.9999996678854894
						-8.985898589858987	0.9999999953503698	13.01230123012301	0.9999996696401076
						-8.979897989798982	0.9999999915409892	13.018301830183013	0.9999996719686098
						-8.973897389738976	0.9999999858929584	13.024302430243019	0.9999996736581178
						-8.96789678967897	0.9999999790058928	13.030303030303024	0.9999996774345932
						-8.961896189618962	0.9999999713094178	13.036303630363037	0.9999996819020703
						-8.955895589558956	0.9999999615096943	13.042304230423044	0.9999996855802427
						-8.94989498949895	0.9999999508133991	13.048304830483048	0.9999996896607005
						-8.943894389438945	0.9999999395919521	13.054305430543053	0.9999996958701143
						-8.93789378937894	0.9999999254073935	13.060306030603059	0.999999699624234
						-8.931893189318934	0.9999999118275809	13.066306630663064	0.9999997048462541
						-8.925892589258929	0.9999998958681118	13.07230723072307	0.9999997109995081
						-8.91989198919892	0.9999998795918631	13.078307830783075	0.9999997172513224
						-8.913891389138914	0.99999986196217	13.084308430843082	0.9999997240555424
						-8.907890789078909	0.9999998423198614	13.090309030903086	0.9999997308241796
						-8.901890189018903	0.999999822963892	13.096309630963091	0.9999997374897763
						-8.895889588958898	0.9999998014659296	13.102310231023097	0.9999997453885608
						-8.889888988898893	0.9999997797167605	13.108310831083102	0.9999997529659331
						-8.883888388838884	0.9999997570047691	13.114311431143117	0.9999997605830688
						-8.877887788778878	0.9999997336311383	13.12031203120312	0.9999997682339007
						-8.871887188718873	0.9999997090562225	13.126312631263126	0.9999997763778339
						-8.865886588658867	0.9999996847584951	13.132313231323131	0.9999997841882341
						-8.859885988598862	0.9999996595851798	13.138313831383137	0.9999997920858561
						-8.853885388538856	0.999999632644036	13.144314431443142	0.9999998018893053
						-8.84788478847885	0.9999996062988302	13.150315031503148	0.999999810009572
						-8.841884188418842	0.9999995797620046	13.156315631563151	0.9999998148019495
						-8.835883588358836	0.9999995515682838	13.162316231623159	0.9999998271124515
						-8.82988298829883	0.9999995232107277	13.168316831683164	0.9999998351548732
						-8.823882388238825	0.9999994962052868	13.17431743174317	0.9999998439635738
						-8.81788178817882	0.999999467987266	13.180318031803175	0.999999852645305
						-8.811881188118814	0.9999994403087399	13.18631863186318	0.9999998616484583
						-8.805880588058809	0.9999994123742637	13.192319231923186	0.9999998688265052
						-8.7998799879988	0.9999993836924239	13.198319831983198	0.9999998784288517
						-8.793879387938794	0.9999993555228245	13.204320432043204	0.999999886570396
						-8.787878787878789	0.9999993280053888	13.21032103210321	0.9999998943232244
						-8.781878187818783	0.9999993007358355	13.216321632163215	0.9999999018541782
						-8.775877587758778	0.9999992733235953	13.22232223222322	0.9999999100989667
						-8.769876987698773	0.9999992475146451	13.228322832283224	0.9999999170658017
						-8.763876387638764	0.9999992203732124	13.234323432343231	0.9999999247014498
						-8.757875787578758	0.9999991959088723	13.240324032403239	0.9999999309929073
						-8.751875187518753	0.9999991709743921	13.246324632463242	0.9999999378725064
						-8.745874587458747	0.9999991464483285	13.252325232523248	0.9999999447708353
						-8.739873987398742	0.9999991237950072	13.258325832583253	0.9999999517528525
						-8.733873387338736	0.9999991012962272	13.264326432643259	0.9999999571720479
						-8.72787278727873	0.9999990793946405	13.270327032703262	0.9999999616747893
						-8.721872187218722	0.9999990586364921	13.276327632763277	0.9999999674676784
						-8.715871587158716	0.9999990393188078	13.282328232823282	0.9999999712002597
						-8.70987098709871	0.9999990211279745	13.288328832883288	0.9999999775082354
						-8.703870387038705	0.9999990035247722	13.294329432943293	0.999999981551034
						-8.6978697869787	0.9999989871191618	13.300330033003297	0.9999999845589567
						-8.691869186918694	0.9999989718083943	13.306330633063304	0.9999999883673245
						-8.685868586858689	0.9999989552528572	13.312331233123311	0.9999999912300106
						-8.67986798679868	0.9999989468275299	13.318331833183315	0.9999999939693931
						-8.673867386738674	0.9999989333022549	13.32433243324332	0.9999999952940722
						-8.667866786678669	0.999998926517211	13.330333033303326	0.9999999975803184
						-8.661866186618663	0.9999989178756659	13.336333633363331	0.9999999988657859
						-8.655865586558658	0.9999989109196646	13.342334233423335	0.9999999996039736
						-8.649864986498653	0.9999989061172968	13.348334833483342	0.999999999515652
						-8.643864386438644	0.9999989022351575	13.354335433543355	1.0000000003576865
						-8.637863786378638	0.9999989000706828	13.36033603360336	1.0000000004564735
						-8.631863186318633	0.9999988979165908	13.366336633663366	0.9999999981233468
						-8.625862586258627	0.9999988997718994	13.37233723372337	0.9999999983025543
						-8.619861986198622	0.9999989014188544	13.378337833783377	0.9999999961956244
						-8.613861386138616	0.9999989055181844	13.384338433843384	0.9999999935873155
						-8.60786078607861	0.9999989110023617	13.390339033903388	0.9999999915399685
						-8.601860186018602	0.9999989171938288	13.396339633963393	0.999999988379342
						-8.595859585958596	0.9999989257658044	13.402340234023399	0.9999999856728533
						-8.58985898589859	0.9999989359116209	13.408340834083404	0.9999999811181953
						-8.583858385838585	0.9999989461619144	13.414341434143408	0.999999978225917
						-8.57785778577858	0.9999989586115268	13.420342034203415	0.9999999737733353
						-8.571857185718574	0.9999989728768607	13.426342634263422	0.999999969032684
						-8.565856585658569	0.9999989877090496	13.432343234323426	0.9999999644231818
						-8.55985598559856	0.9999990053880993	13.438343834383438	0.9999999595157154
						-8.553855385538554	0.999999021350801	13.444344434443444	0.9999999541446447
						-8.547854785478549	0.9999990402494544	13.45034503450345	0.9999999481393677
						-8.541854185418543	0.9999990605806235	13.456345634563457	0.9999999417703301
						-8.535853585358538	0.9999990819312131	13.46234623462346	0.9999999348711477
						-8.529852985298533	0.9999991029864886	13.468346834683466	0.9999999295674209
						-8.523852385238524	0.9999991268849286	13.474347434743471	0.9999999222544887
						-8.517851785178518	0.9999991507206732	13.480348034803477	0.9999999162289007
						-8.511851185118513	0.9999991761742273	13.486348634863482	0.9999999091817572
						-8.505850585058507	0.999999202895808	13.492349234923488	0.9999999018018191
						-8.499849984998502	0.9999992285159262	13.498349834983495	0.999999894546093
						-8.493849384938496	0.9999992550052503	13.504350435043499	0.9999998875249291
						-8.48784878487849	0.9999992826265116	13.510351035103504	0.9999998792676537
						-8.481848184818482	0.9999993105500274	13.516351635163517	0.9999998721314014
						-8.475847584758476	0.9999993398899131	13.522352235223522	0.9999998644639532
						-8.46984698469847	0.9999993681105611	13.52835283528353	0.9999998578171589
						-8.463846384638465	0.999999397987397	13.534353435343533	0.9999998496412931
						-8.45784578457846	0.9999994273777508	13.540354035403539	0.9999998424531313
						-8.451845184518454	0.9999994568383321	13.546354635463544	0.9999998342578116
						-8.445844584458449	0.9999994855860017	13.55235523552355	0.9999998272898736
						-8.43984398439844	0.9999995150927773	13.558355835583555	0.9999998199943781
						-8.433843384338434	0.9999995442629105	13.56435643564356	0.9999998124791517
						-8.427842784278429	0.9999995735894291	13.570357035703564	0.9999998059824556
						-8.421842184218423	0.9999996016218323	13.576357635763571	0.999999798909453
						-8.415841584158418	0.9999996300057353	13.582358235823577	0.9999997923818398
						-8.409840984098413	0.9999996576003485	13.588358835883582	0.9999997853082581
						-8.403840384038407	0.9999996849731158	13.594359435943595	0.9999997782322929
						-8.397839783978398	0.9999997119096264	13.600360036003599	0.9999997725456204
						-8.391839183918393	0.9999997369187635	13.606360636063606	0.9999997667498448
						-8.385838583858387	0.999999762387971	13.612361236123611	0.9999997603483087
						-8.379837983798382	0.9999997859520758	13.618361836183617	0.9999997556063124
						-8.373837383738376	0.9999998093158263	13.624362436243622	0.9999997500701786
						-8.36783678367837	0.9999998311519576	13.630363036303628	0.99999974573802
						-8.361836183618362	0.9999998521516558	13.636363636363633	0.9999997407456687
						-8.355835583558356	0.999999871808027	13.642364236423637	0.9999997365829311
						-8.34983498349835	0.9999998904790672	13.648364836483644	0.9999997323310611
						-8.343834383438345	0.9999999088012789	13.654365436543651	0.9999997287361562
						-8.33783378337834	0.9999999246163271	13.660366036603655	0.9999997255161823
						-8.331833183318334	0.999999938501595	13.66636663666366	0.9999997228035575
						-8.325832583258329	0.9999999520250696	13.672367236723666	0.9999997202406113
						-8.31983198319832	0.9999999633843244	13.678367836783679	0.9999997185132256
						-8.313831383138314	0.9999999729304557	13.684368436843686	0.9999997166048249
						-8.307830783078309	0.9999999820307126	13.69036903690369	0.9999997157277295
						-8.301830183018303	0.999999989195403	13.696369636963695	0.9999997140747959
						-8.295829582958298	0.999999992954705	13.7023702370237	0.9999997135297556
						-8.289828982898293	0.999999998052009	13.708370837083706	0.9999997130587626
						-8.283828382838287	0.9999999993728832	13.71437143714371	0.999999713421799
						-8.277827782778278	0.9999999992421628	13.720372037203717	0.9999997138514334
						-8.271827182718273	0.9999999985674295	13.726372637263724	0.9999997148419801
						-8.265826582658267	0.999999995515798	13.732373237323728	0.9999997168508746
						-8.259825982598262	0.9999999901049678	13.738373837383733	0.9999997180114973
						-8.253825382538256	0.9999999845268186	13.744374437443739	0.9999997205501435
						-8.24782478247825	0.9999999754676356	13.750375037503744	0.9999997228367055
						-8.241824182418242	0.9999999652805478	13.756375637563758	0.9999997250112518
						-8.235823582358236	0.9999999544610159	13.762376237623762	0.9999997286140081
						-8.22982298229823	0.9999999403052396	13.768376837683768	0.9999997320034171
						-8.223822382238225	0.9999999258518083	13.774377437743773	0.9999997353176385
						-8.21782178217822	0.9999999093353827	13.780378037803779	0.9999997400650726
						-8.211821182118214	0.9999998919810122	13.786378637863782	0.9999997444367545
						-8.205820582058209	0.9999998728842519	13.79237923792379	0.999999747967115
						-8.1998199819982	0.9999998504067581	13.798379837983797	0.9999997544818555
						-8.193819381938194	0.9999998283487911	13.8043804380438	0.999999759618779
						-8.187818781878189	0.9999998046188102	13.810381038103806	0.9999997656945372
						-8.181818181818183	0.9999997796570423	13.816381638163811	0.9999997707152773
						-8.175817581758178	0.9999997523893875	13.822382238223817	0.9999997771383184
						-8.169816981698172	0.9999997254398558	13.828382838283822	0.9999997829390543
						-8.163816381638167	0.9999996963339944	13.834383438343835	0.9999997887844968
						-8.157815781578158	0.9999996666125462	13.84038403840384	0.9999997951576025
						-8.151815181518153	0.9999996359915588	13.846384638463846	0.9999998025845931
						-8.145814581458147	0.9999996041918592	13.852385238523851	0.9999998097202525
						-8.139813981398142	0.9999995719459908	13.858385838583857	0.9999998163571054
						-8.133813381338136	0.999999538339132	13.864386438643862	0.9999998237980023
						-8.12781278127813	0.9999995047253369	13.87038703870387	0.9999998313162722
						-8.121812181218122	0.999999468957234	13.876387638763873	0.9999998387575962
						-8.115811581158116	0.9999994341592551	13.882388238823879	0.9999998468221327
						-8.10981098109811	0.9999993991190593	13.888388838883884	0.9999998527785553
						-8.103810381038105	0.9999993632496654	13.89438943894389	0.9999998597632104
						-8.0978097809781	0.9999993274619576	13.900390039003895	0.999999867835662
						-8.091809180918094	0.9999992910591917	13.9063906390639	0.9999998746120504
						-8.085808580858089	0.9999992552474394	13.912391239123908	0.9999998821682732
						-8.07980798079808	0.9999992192465841	13.918391839183919	0.9999998892772841
						-8.073807380738074	0.9999991838523928	13.924392439243924	0.9999998967599175
						-8.067806780678069	0.9999991468785848	13.93039303930393	0.9999999034484085
						-8.061806180618063	0.9999991132253921	13.936393639363935	0.9999999103279583
						-8.055805580558058	0.9999990775665942	13.942394239423939	0.9999999171722666
						-8.049804980498052	0.9999990438330871	13.948394839483946	0.9999999236977538
						-8.043804380438047	0.9999990101850554	13.954395439543951	0.9999999298722537
						-8.037803780378038	0.9999989769616872	13.960396039603957	0.9999999367410299
						-8.031803180318033	0.9999989444599193	13.966396639663962	0.9999999412498564
						-8.025802580258027	0.9999989135292678	13.972397239723968	0.9999999474501647
						-8.019801980198022	0.9999988835839029	13.978397839783973	0.9999999535679591
						-8.013801380138016	0.9999988540538081	13.984398439843977	0.9999999585505007
						-8.00780078007801	0.9999988263777814	13.990399039903984	0.9999999631721351
[truncated: 1,001 more rows]
