# Supplementary material for: Preserving a qubit during state-destroying operations on an adjacent qubit at a few micrometers distance
Source: Nat Commun. 2024 Aug 3;15:6575. doi: 10.1038/s41467-024-50864-2 (PMC11298003; doi:10.1038/s41467-024-50864-2)
Supplement: Supplementary file 3 — Source Data [file 41467_2024_50864_MOESM3_ESM.zip › source_data/figure_4b/figure_4b.ipynb]

# %% [code]
import pandas as pd
import matplotlib.pyplot as plt

# Load the data from the CSV file
df = pd.read_csv('figure_4b.csv')

# Extract the data from the DataFrame
data_x = df['data_x']
data_y = df['data_y']
data_y_err = df['data_y_err']
data_x_attn = df['data_x_attn']
data_y_attn = df['data_y_attn']
data_y_attn_err = df['data_y_attn_err']
data_x_sim1 = df['data_x_sim1']
data_y_sim1 = df['data_y_sim1']
data_x_sim2 = df['data_x_sim2']
data_y_sim2 = df['data_y_sim2']

# Plotting parameters
fontsize = 6
plt.figure(figsize=(110/25.54, 40/25.54), dpi=600)
plt.rcParams.update({'font.size': fontsize})
markersize = 1.5
linewidth = 1
plt.rcParams['font.family'] = 'Arial'
plt.rcParams['svg.fonttype'] = 'none'

# Plot data
plt.errorbar(data_x, data_y, yerr=data_y_err, fmt="s", markersize=markersize,
             capsize=0, elinewidth=linewidth, markeredgewidth=1, linewidth=linewidth, color='k', label='data')

plt.errorbar(data_x_attn, data_y_attn, yerr=data_y_attn_err, fmt="^",
             markersize=markersize, label=r"Probe attenuated to $7.2(2)\times10^{-5}$",
             capsize=0, elinewidth=linewidth, markeredgewidth=1, linewidth=linewidth, color='k')

plt.plot(data_x_sim1, data_y_sim1, linewidth=linewidth, color='k', alpha=0.5,
         label='diffraction limited gaussian \n$(w=1.5\mu m, NA=0.16)$', ls='-', markersize=markersize/2)

plt.plot(data_x_sim2, data_y_sim2, linewidth=linewidth, color='k', alpha=0.5,
         ls='-', markersize=markersize/2)

# Customize plot
plt.xlabel("Beam position relative to ion-1 (d)", fontsize=fontsize)
plt.xticks(range(-20, 24, 4), [str(i)+"w" for i in range(-20, 24, 4)])
plt.ylabel(r"$F_{1|2}$", fontsize=fontsize)
plt.axvline(x=4, color='k', linestyle='--', linewidth=linewidth/2)
plt.axvline(x=-4, color='k', linestyle='--', linewidth=linewidth/2)
plt.tight_layout()
plt.grid(linewidth=linewidth/2)
plt.legend(loc=(0.8, 0.01))
plt.ylim([0.995, 1.0001])
plt.minorticks_on()

# Save plot
plt.savefig('figure_4b.svg')


# %% [code]
