# Supplementary material for: Preserving a qubit during state-destroying operations on an adjacent qubit at a few micrometers distance
Source: Nat Commun. 2024 Aug 3;15:6575. doi: 10.1038/s41467-024-50864-2 (PMC11298003; doi:10.1038/s41467-024-50864-2)
Supplement: Supplementary file 3 — Source Data [file 41467_2024_50864_MOESM3_ESM.zip › source_data/figure_4c/figure_4c.csv]

data_x_0	data_y_0	data_y_err_0	data_x_1	data_y_1	data_y_err_1	data_x_2	data_y_2	data_y_err_2	data_x_3	data_y_3	data_y_err_3	data_x_4	data_y_4	data_y_err_4	global_position_arr_x	global_position_arr_y
-10.0	0.9980303952803693	6.954945888215182e-05	-10.0	0.9971599248469316	0.0002268368678667829	-10.0	0.9957597307919095	0.000447608897273919	-10.0	0.9957510318579221	0.0004446845213121156	-20	0.9982742454454872	0.00013685336014783962	-12.0	-90.0
-7.0	0.9982568890416696	0.00012166515707042819	-7.0	0.9975378160786386	0.00020989749309273056	-7.0	0.9971088932426444	0.0002828356619621194	-7.0	0.9959803748016338	0.0003901307830131064	-15	0.9968984313984279	0.00027351642599670093	-25.0	-230.0
7.0	0.9970445310782075	0.000271190931179911	-4.0	0.9969445954300646	0.00024261607909136534	-4.0	0.9971711156493803	0.0002591782061639208	-4.0	0.993607017149285	0.0010026049530023847	-10	0.9957380172183123	0.00053926129351705	12.0	90.0
10.0	0.9969630580665831	0.0003993540139597983	4.0	0.9979373786203651	0.00018120857697323541	4.0	0.9980141240389948	0.00018231763168464633	4.0	0.9969426713230856	0.00034591678224129077	-7	0.9968083066984168	0.0004241840934247622	25.0	230.0
			7.0	0.9968792193184493	0.0003050359415948336	7.0	0.997732765213047	0.00017523432394345154	7.0	0.9977596260058648	0.00013609492667320902	7	0.9975831362388825	0.00022256464579131132	0.0	0.0
			10.0	0.996345585682989	0.0005744393382976626	10.0	0.9966328187486957	0.00029472068419136816	10.0	0.9989336162379112	6.354860995115052e-05	10	0.9989983509683227	7.851329286588877e-05
												15	0.9982440791746336	0.0002291381013401741
												20	0.9988399502676522	0.0007956469590842781
