# Supplementary material for: Preserving a qubit during state-destroying operations on an adjacent qubit at a few micrometers distance
Source: Nat Commun. 2024 Aug 3;15:6575. doi: 10.1038/s41467-024-50864-2 (PMC11298003; doi:10.1038/s41467-024-50864-2)
Supplement: Supplementary file 3 — Source Data [file 41467_2024_50864_MOESM3_ESM.zip › source_data/figure_4c/figure_4c.ipynb]

# %% [code]
import pandas as pd
import matplotlib.pyplot as plt

# Read the CSV file
data = pd.read_csv('figure_4c.csv')

# Extract data from the DataFrame
global_position_arr_x = data['global_position_arr_x'].dropna()
global_position_arr_y = data['global_position_arr_y'].dropna()

global_position_arr = dict(zip(global_position_arr_x,global_position_arr_y))

fontsize = 6
plt.rcParams.update({'font.size': fontsize})
markersize = 2
linewidth = 1
plt.rcParams['font.family'] = 'Arial'
plt.rcParams['svg.fonttype'] = 'none'

fig, axes = plt.subplots(1, len(global_position_arr_x), sharey=True, 
                         figsize=(130/25.54,30/25.54),dpi=600,gridspec_kw = {'wspace':0.2, 'hspace':1})


for idx,gpos in enumerate([-25,-12,0,12,25]):

    axes[idx].errorbar(data[f'data_x_{idx}'],data[f'data_y_{idx}'],yerr=data[f'data_y_err_{idx}'],
                 fmt="*",markersize=markersize,
                capsize=0, elinewidth=linewidth,color='k')
    if idx==0:
        axes[idx].set_ylabel(r"$F_{1|2}$")
        axes[idx].set_ylim([0.9925,1])
    axes[idx].grid()
    axes[idx].set_title(f"b={global_position_arr[gpos]}um")


fig.add_subplot(111, frameon=False)
plt.tick_params(labelcolor='none', which='both', top=False, bottom=False, left=False, right=False)
plt.xlabel("Beam position (d/w) relative to the ion-1")


plt.savefig('figure_4c.svg',bbox_inches="tight")


# %% [code]
