# Supplementary material for: Preserving a qubit during state-destroying operations on an adjacent qubit at a few micrometers distance
Source: Nat Commun. 2024 Aug 3;15:6575. doi: 10.1038/s41467-024-50864-2 (PMC11298003; doi:10.1038/s41467-024-50864-2)
Supplement: Supplementary file 3 — Source Data [file 41467_2024_50864_MOESM3_ESM.zip › source_data/figure_4d/figure_4d.csv]

sim_x	sim_y_1	sim_y_2	sim_y_3	sim_x_opt
5.0	0.9994315527183125	0.9959853909806516	0.9954192257925483	8.333333333333334
5.151515151515151	0.999414291646611	0.9964833852725204	0.995899736629753
5.303030303030303	0.9993970391686857	0.9969117967083044	0.9963106979426142
5.454545454545455	0.9993797854096647	0.997280279589543	0.9966617518094879
5.606060606060606	0.9993625167732257	0.9975971487282776	0.9969611972788855
5.757575757575758	0.9993452737495533	0.9978695652949976	0.9972162338960772
5.909090909090909	0.9993280165863496	0.9981036968810472	0.99743298775164
6.0606060606060606	0.9993107641528763	0.9983048553531176	0.9976167878604507
6.212121212121212	0.9992935144848332	0.9984776155810683	0.9977722056084419
6.363636363636363	0.9992762629863398	0.9986259176928137	0.997903175153379
6.515151515151516	0.9992590009913418	0.9987531551418204	0.998013080043966
6.666666666666667	0.9992417528365899	0.9988622505556476	0.9981048660875264
6.818181818181818	0.9992244926264977	0.9989557210608551	0.99818102353337
6.96969696969697	0.9992072470724066	0.9990357345443834	0.9982437460410529
7.121212121212121	0.9991899989922026	0.999104158108929	0.9982948827339663
7.272727272727273	0.9991727442935483	0.9991625998053612	0.9983360368429991
7.424242424242424	0.9991554924310864	0.9992124445749596	0.9983686021025634
7.575757575757576	0.9991382488031922	0.999254885204834	0.9983937761115927
7.7272727272727275	0.9991209963289295	0.9992909489884224	0.9984125685757941
7.878787878787878	0.9991037481344902	0.99932152068697	0.9984258769098102
8.030303030303031	0.9990865041808016	0.999347362305208	0.9984344626678152
8.181818181818182	0.9990692637400788	0.999369130123251	0.9984389810367994
8.333333333333334	0.9990520050826996	0.9993873893653953	0.9984399751998628
8.484848484848484	0.9990347638038629	0.9994026268336913	0.9984379672437569
8.636363636363637	0.9990175241616465	0.9994152617886661	0.998433360441477
8.787878787878789	0.9990002835228833	0.9994256553203961	0.9984265130251191
8.93939393939394	0.9989830380915337	0.9994341184193861	0.998417731990932
9.09090909090909	0.9989657982783986	0.9994409189276532	0.9984072954086594
9.242424242424242	0.9989485500806465	0.9994462875253786	0.9983954198069619
9.393939393939394	0.9989312950501376	0.9994504228869395	0.9983823052728581
9.545454545454547	0.998914066883697	0.9994534961215663	0.9983681564719231
9.696969696969697	0.9988968269948543	0.9994556545978781	0.9983530820998855
9.848484848484848	0.9988795852628557	0.9994570252377828	0.998337218857564
10.0	0.9988623425005901	0.9994577173533629	0.9983206767858728
10.151515151515152	0.9988451059778641	0.9994578250901572	0.9983035572225837
10.303030303030303	0.998827862154033	0.9994574295314482	0.9982859276528615
10.454545454545455	0.9988106320356849	0.9994566005105897	0.9982678788482191
10.606060606060606	0.9987933945575707	0.9994553981718814	0.9982494498489819
10.757575757575758	0.998776157834674	0.9994538743148816	0.9982307005211967
10.90909090909091	0.9987589195254919	0.9994520735521999	0.9982116730985077
11.06060606060606	0.9987416857778351	0.9994500343066535	0.9981924121141422
11.212121212121211	0.998724450562217	0.9994477896700722	0.9981729446038651
11.363636363636363	0.9987072187999971	0.9994453681429483	0.9981533039605831
11.515151515151516	0.998689980868777	0.999442794271463	0.9981335050904044
11.666666666666668	0.9986727394727932	0.9994400891961287	0.9981135718164307
11.818181818181818	0.9986555108336771	0.9994372711243101	0.9980935385408641
11.969696969696969	0.9986382782105808	0.9994343557371844	0.9980734041978829
12.121212121212121	0.998621050117007	0.9994313565402385	0.9980531907880777
12.272727272727273	0.9986038170089452	0.9994282851651356	0.998032900392609
12.424242424242426	0.9985865896728527	0.9994251516296992	0.9980125537991751
12.575757575757576	0.9985693627840576	0.9994219645618271	0.9979921543048946
12.727272727272727	0.9985521265346402	0.9994187313923357	0.9979716995303692
12.878787878787879	0.998534890155728	0.9994154585210505	0.9979512050942537
13.030303030303031	0.9985176671871404	0.9994121514598505	0.997930690034171
13.181818181818182	0.9985004406104546	0.9994088149558675	0.997910142083406
13.333333333333334	0.9984832167739638	0.9994054530975904	0.9978895716703229
13.484848484848484	0.9984659831703111	0.9994020694062496	0.9978689698121546
13.636363636363637	0.9984487579049189	0.9993986669145208	0.9978483576326351
13.787878787878789	0.9984315357183865	0.9993952482343103	0.9978277324842405
13.93939393939394	0.9984143120460955	0.9993918156151341	0.9978070920518824
14.090909090909092	0.9983970866999633	0.9993883709943988	0.9977864380826299
14.242424242424242	0.998379857531232	0.9993849160407043	0.9977657700955807
14.393939393939394	0.9983626480259551	0.9993814521911405	0.9977451129975715
14.545454545454545	0.9983454151076874	0.9993779806834072	0.9977244249748586
14.696969696969697	0.9983282031971218	0.9993745025834793	0.9977037514851822
14.84848484848485	0.9983109804448476	0.9993710188094328	0.9976830616158111
15.0	0.9982937548238973	0.9993675301519646	0.997662364124489
15.151515151515152	0.9982765287152185	0.9993640372920665	0.9976416620707503
15.303030303030305	0.9982593157408058	0.9993605408162449	0.9976209696535864
15.454545454545455	0.9982420925376956	0.9993570412296323	0.9976002640293483
15.606060606060606	0.9982248743823665	0.9993535389672756	0.9975795608991821
15.757575757575756	0.998207657819039	0.9993500344038613	0.9975588571836543
15.90909090909091	0.9981904450994187	0.9993465278620897	0.9975381554552178
16.060606060606062	0.9981732241752751	0.9993430196198878	0.9975174439510386
16.21212121212121	0.9981560076000111	0.9993395099166219	0.997496735455327
16.363636363636363	0.9981387910324723	0.9993359989584467	0.997476025835612
16.515151515151516	0.9981215781289384	0.9993324869229147	0.9974553189230163
16.666666666666668	0.9981043596859693	0.9993289739629428	0.9974346056729197
16.81818181818182	0.9980871501101586	0.9993254602102322	0.9974139006137533
16.96969696969697	0.9980699306905874	0.9993219457782108	0.9973931851604417
17.12121212121212	0.9980527180349399	0.9993184307645688	0.9973724760069889
17.272727272727273	0.9980355091613046	0.9993149152534426	0.9973517702574556
17.424242424242422	0.998018300119739	0.9993113993172947	0.9973310640369242
17.575757575757578	0.9980010778244834	0.999307883018534	0.9973103443309997
17.727272727272727	0.9979838746496464	0.9993043664109102	0.9972896435450702
17.87878787878788	0.9979666613375132	0.9993008495407159	0.9972689324878888
18.03030303030303	0.9979494541241024	0.9992973324478199	0.9972482274239736
18.18181818181818	0.9979322432703303	0.9992938151665607	0.9972275186553327
18.333333333333336	0.9979150423207059	0.9992902977265111	0.9972068197464222
18.484848484848484	0.9978978301456004	0.9992867801531418	0.9971861096080038
18.636363636363637	0.9978806296497622	0.9992832624683887	0.9971654111504243
18.78787878787879	0.9978634151753591	0.9992797446911451	0.997144698753067
18.939393939393938	0.9978462131690898	0.9992762268376822	0.9971239988598777
19.090909090909093	0.997829011381415	0.9992727089220138	0.9971032992440815
19.242424242424242	0.9978118022980434	0.9992691909562095	0.9970825924089232
19.393939393939394	0.9977945913509061	0.999265672950664	0.997061883792796
19.545454545454547	0.9977773952239739	0.99926215491433	0.9970411900763153
19.696969696969695	0.9977601968655014	0.9992586368549181	0.9970204942279157
19.84848484848485	0.9977429864518943	0.9992551187790686	0.9969997864379703
20.0	0.9977257818647003	0.999251600692501	0.9969790845804788
