# Supplementary material for: Preserving a qubit during state-destroying operations on an adjacent qubit at a few micrometers distance
Source: Nat Commun. 2024 Aug 3;15:6575. doi: 10.1038/s41467-024-50864-2 (PMC11298003; doi:10.1038/s41467-024-50864-2)
Supplement: Supplementary file 3 — Source Data [file 41467_2024_50864_MOESM3_ESM.zip › source_data/figure_4d/figure_4d.ipynb]

# %% [code]
import pandas as pd
import matplotlib.pyplot as plt
from scipy.constants import *

# Read the data from the CSV file
df = pd.read_csv('figure_4d.csv')

# Extract data from the DataFrame
t = df['sim_x']
niegh_fid_wrt_t = df['sim_y_1']
fidListTar = df['sim_y_2']
fidListProd = df['sim_y_3']
max_fidProd = (df['sim_x_opt'].dropna())[0]

# Plotting
fontsize = 6
plt.rcParams.update({'font.size': fontsize})
markersize = 2
linewidth = 1
plt.rcParams['font.family'] = 'Arial'
plt.rcParams['svg.fonttype'] = 'none'
fig, axes = plt.subplots(1,1,figsize=(60/25.54,20/25.54),dpi=600,sharex=True)

plt.plot(t, niegh_fid_wrt_t, label="ion-1", ls='--', linewidth=linewidth, color='k')
plt.plot(t, fidListTar, label="ion-2", ls='dotted', linewidth=linewidth, color='k')
plt.plot(t, fidListProd, label="Product", linewidth=linewidth, color='k')

plt.axvline(max_fidProd, linewidth=linewidth/2, ls='-', color='k', alpha=0.5)

plt.ylabel("Fidelity")
plt.xlabel(r"Detection time $\tau_d(\mu s)$")
plt.legend(loc=(0,1),ncol=3)
plt.savefig('figure_4d.svg', transparent=True)
plt.show()


# %% [code]
