# Supplementary material for: Preserving a qubit during state-destroying operations on an adjacent qubit at a few micrometers distance
Source: Nat Commun. 2024 Aug 3;15:6575. doi: 10.1038/s41467-024-50864-2 (PMC11298003; doi:10.1038/s41467-024-50864-2)
Supplement: Supplementary file 3 — Source Data [file 41467_2024_50864_MOESM3_ESM.zip › source_data/figure_4e/figure_4e.csv]

sim_x	sim_y
0.4	59.65130260521042
0.5586206896551724	44.877755511022045
0.7172413793103448	36.324649298597194
0.8758620689655171	30.881763527054108
1.0344827586206895	26.605210420841683
1.193103448275862	23.88376753507014
1.3517241379310345	21.162324649298597
1.5103448275862066	19.218436873747493
1.6689655172413789	17.663326653306612
1.8275862068965518	16.49699398797595
1.9862068965517243	15.330661322645291
2.144827586206896	14.164328657314629
2.3034482758620687	13.386773547094188
2.462068965517241	12.609218436873746
2.6206896551724133	11.831663326653306
2.7793103448275858	11.442885771543086
2.9379310344827583	11.054108216432866
3.096551724137931	10.276553106212425
3.2551724137931033	9.887775551102205
3.4137931034482754	9.498997995991985
3.5724137931034483	9.110220440881763
3.7310344827586204	8.721442885771543
3.8896551724137924	8.332665330661323
4.048275862068965	8.332665330661323
4.206896551724138	7.9438877755511035
4.36551724137931	7.5551102204408815
4.524137931034483	7.5551102204408815
4.682758620689655	7.166332665330661
4.841379310344827	7.166332665330661
5.0	6.777555110220441
