# Supplementary material for: Preserving a qubit during state-destroying operations on an adjacent qubit at a few micrometers distance
Source: Nat Commun. 2024 Aug 3;15:6575. doi: 10.1038/s41467-024-50864-2 (PMC11298003; doi:10.1038/s41467-024-50864-2)
Supplement: Supplementary file 3 — Source Data [file 41467_2024_50864_MOESM3_ESM.zip › source_data/figure_4e/figure_4e.ipynb]

# %% [code]
import pandas as pd
import matplotlib.pyplot as plt

# Read data from CSV
df = pd.read_csv('figure_4e.csv')

# Extract data from DataFrame
det_efficiency_arr = df['sim_x']
optimal_det_time_arr = df['sim_y']

# Plotting
fontsize = 6
plt.rcParams.update({'font.size': fontsize})
markersize = 2
linewidth = 1
plt.rcParams['font.family'] = 'Arial'
plt.rcParams['svg.fonttype'] = 'none'
fig, axes = plt.subplots(1,1,figsize=(60/25.54,20/25.54),dpi=600,sharex=True)

plt.plot(det_efficiency_arr, optimal_det_time_arr, ls='-',
         linewidth=linewidth, color='k', marker='', markersize=markersize)

plt.xlabel("Net detection efficiency (%)")
plt.ylabel(r"Opt. $\tau_d$ ($\mu$s)")
plt.minorticks_on()
plt.savefig('figure_4e.svg', transparent=True)
plt.show()


# %% [code]
